# Supplementary material for: The women's side of home advantage: comparative analysis in the top seven handball leagues
Source: Front Sports Act Living. 2026 Apr 24;8:1798630. doi: 10.3389/fspor.2026.1798630 (PMC13155081; doi:10.3389/fspor.2026.1798630)
Supplement: Supplementary file 1 [file Datasheet1.zip]

Archive with 10 entries (9 files):
- supplementary_materials/
- supplementary_materials/analysis_script.R
- supplementary_materials/assumption_checks.xlsx
- supplementary_materials/codebook_variables.csv.xlsx
- supplementary_materials/Flow Chart.jpg
- supplementary_materials/README.txt
- supplementary_materials/team_mapping.csv
- supplementary_materials/team_season_deidentified.xlsx
- supplementary_materials/verification_log_sample.csv
- supplementary_materials/verification_protocol.txt
