# Supplementary material for: The women's side of home advantage: comparative analysis in the top seven handball leagues
Source: Front Sports Act Living. 2026 Apr 24;8:1798630. doi: 10.3389/fspor.2026.1798630 (PMC13155081; doi:10.3389/fspor.2026.1798630)
Supplement: Supplementary file 1 [file Datasheet1.zip › supplementary_materials/analysis_script.R]

# Analysis script for team-season dataset (de-identified)
# Required packages: tidyverse, car, rstatix, afex, lme4, emmeans, dunn.test
library(tidyverse)
library(car)
library(rstatix)
library(afex)
library(lme4)
library(emmeans)
library(dunn.test)

# Load data
df <- read_csv("team_season_deidentified.csv")

# Prepare proportion variables as fractions (0-1)
df <- df %>% mutate(
  HW_prop = `Home Win` / `Total Games Played Home`,
  HA_prop = `Total Home Points` / `Total Points`
)

# Arcsine square-root transform for proportions
df <- df %>% mutate(
  HW_asin = asin(sqrt(HW_prop)),
  HA_asin = asin(sqrt(HA_prop))
)

# Assumption checks function
assumption_table <- function(var){
  res <- df %>% group_by(League) %>% summarise(
    shapiro_p = shapiro_test(var(!!sym(var), na.rm=TRUE))$p.value # placeholder
  )
  return(res)
}

# Example: ANOVA on transformed HA with League and Team Level
aov_HA <- aov(HA_asin ~ factor(League) * factor(`Team Level`), data=df)
summary(aov_HA)
# Levene test
leveneTest(HA_asin ~ factor(League), data=df)

# If homogeneity violated, use robust alternative or Kruskal-Wallis for main effects
# Example Kruskal-Wallis for HA
kruskal.test(HA_prop ~ factor(League), data=df)

# Mixed effects robustness (random intercept for TeamID if available)
if("TeamID" %in% colnames(df)){
  model_mixed <- lmer(HA_asin ~ factor(League) * factor(`Team Level`) + (1|TeamID), data=df)
  summary(model_mixed)
}

# Save results to files
sink("analysis_output.txt")
cat("ANOVA HA summary:\\n")
print(summary(aov_HA))
sink()
