# Supplementary material for: The women's side of home advantage: comparative analysis in the top seven handball leagues
Source: Front Sports Act Living. 2026 Apr 24;8:1798630. doi: 10.3389/fspor.2026.1798630 (PMC13155081; doi:10.3389/fspor.2026.1798630)
Supplement: Supplementary file 1 [file Datasheet1.zip › supplementary_materials/assumption_checks.xlsx]

## Sheet: assumption_checks (2)
	Table 1. Normality tests based on league and team level												Table 2. Test of homogeneity of variance based on league and team level.
			Kolmogorov-Smirnov	df	p values				Kolmogorov-Smirnov	df	p values			League							Team Level
	HA	Bundesliga (GER)	0.169	54	< 0.001		HA	HLT	0.108	78	0.024				Levene Test	df1	df2	p values				Levene Test	df1	df2	p values
		Starligue (FRA)	0.145	55	0.006			MLT	0.091	105	0.033		HA	Based on the mean	1.26	6	373	0.275		HA	Based on the mean	39406	2	377	< 0.001
		Guerreras Iberdrola (ESP)	0.156	52	0.003			LLT	0.098	197	< 0.001			Based on the median	1.03	6	373	0.406			Based on the median	39287	2	377	< 0.001
		Kvindeligaen (DEN)	0.184	55	< 0.001									Based on the median and adjusted df	1.03	6	311.597	0.406			Based on the median and adjusted df	39287	2	225.255	< 0.001
		Liga Natională (ROM)	0.217	55	< 0.001									Based on the trimmed mean	1.233	6	373	0.288			Based on the trimmed mean	39727	2	377	< 0.001
		NB I (HUN)	0.129	56	0.021
		REMA 1000 (NOR)	0.131	53	0.024								HW	Based on the mean	0.93	6	373	0.474		HW	Based on the mean	12714	2	377	< 0.001
														Based on the median	0.842	6	373	0.538			Based on the median	12996	2	377	< 0.001
	HW	Bundesliga (GER)	0.119	54	0.055		HW	HLT	0.163	78	< 0.001			Based on the median and adjusted df	0.842	6	360.233	0.538			Based on the median and adjusted df	12996	2	362.163	< 0.001
		Starligue (FRA)	0.122	55	0.04			MLT	0.133	105	< 0.001			Based on the trimmed mean	0.902	6	373	0.493			Based on the trimmed mean	12948	2	377	< 0.001
		Guerreras Iberdrola (ESP)	0.114	52	0.088			LLT	0.102	197	< 0.001		Notes: df = degress of freedom; HA = home advantage; HW = home win;
		Kvindeligaen (DEN)	0.107	55	0.18
		Liga Natională (ROM)	0.109	55	0.156
		NB I (HUN)	0.14	56	0.008
		REMA 1000 (NOR)	0.086	53	0.2
	Notes: df = degress of freedom; HA = home advantage; HW = home win; HLT = high level teams; MLT = medium level teams; LLT = low level teams;

## Sheet: assumption_checks
Variable,Factor,Shapiro_p,Levene_stat,Levene_p,Homogeneity,Normality
Home Advantage (%),League,0.0,1.0312,0.4045,Yes,No/Uncertain
Home Advantage (%),Team Level,0.0,39.3265,0.0,No,No/Uncertain
Home Win (%),League,0.0,0.8422,0.5379,Yes,No/Uncertain
Home Win (%),Team Level,0.0,13.002,0.0,No,No/Uncertain
