# Supplementary material for: The women's side of home advantage: comparative analysis in the top seven handball leagues
Source: Front Sports Act Living. 2026 Apr 24;8:1798630. doi: 10.3389/fspor.2026.1798630 (PMC13155081; doi:10.3389/fspor.2026.1798630)
Supplement: Supplementary file 1 [file Datasheet1.zip › supplementary_materials/codebook_variables.csv.xlsx]

## Sheet: codebook_variables (2)
Variable	Description	Type	Values/Units	Notes
Equipo	Team name	string	--	Original team name; mapping provided in team_mapping.csv
Temporada	Season	string	e.g., 2021-2022	Season identifier
Sexo	Sex code	int	2 => women	All rows are women's teams
Home Win	Home wins	int	0..N	Number of home wins in the season
Away Win	Away wins	int	0..N	Number of away wins in the season
Total Wins	Total wins	int	0..N	Sum of wins
Total Games Played	Total games	int	Total matches played by team in season
Total Games Played Home	Home games	int	Usually half of total games
Total Draws	Total draws	int
Home Draws	Home draws	int
Away Draws	Away draws	int
Total Losses	Total losses	int
Home Losses	Home losses	int
Away Losses	Away losses	int
Total Home Points	Home points	int	Points gained at home (win=2/3?), depends on league scoring system
Total Points	Total points	int	Total points for season
Home Win Percentage (%)	% home wins	float	0-100	Calculated as (Home Wins / Home Games) * 100
HW	Home Win proportion	float	0-1	Home Win as proportion (for analyses/transform)
%W	% Wins overall	float	0-100	Percentage of matches won overall
Home Advantage (%)	Home advantage percent	float	0-100	Calculated as (Total Home Points / Total Points) * 100
%PTS	% points	float	0-100	Percentage of points obtained vs possible
League	League name	string	e.g., Guerreras Iberdrola
Team Level	Cluster level	int	1=HLT,2=MLT,3=LLT	Hierarchical clustering category

## Sheet: codebook_variables
Variable,Description,Type,Values/Units,Notes
Equipo,Team name,string,--,Original team name	mapping provided in team_mapping.csv
Temporada,Season,string,"e.g., 2021-2022",Season identifier
Sexo,Sex code,int,2 => women,All rows are women's teams
Home Win,Home wins,int,0..N,Number of home wins in the season
Away Win,Away wins,int,0..N,Number of away wins in the season
Total Wins,Total wins,int,0..N,Sum of wins
Total Games Played,Total games,int,Total matches played by team in season,
Total Games Played Home,Home games,int,Usually half of total games,
Total Draws,Total draws,int,,
Home Draws,Home draws,int,,
Away Draws,Away draws,int,,
Total Losses,Total losses,int,,
Home Losses,Home losses,int,,
Away Losses,Away losses,int,,
Total Home Points,Home points,int,"Points gained at home (win=2/3?), depends on league scoring system",
Total Points,Total points,int,Total points for season,
Home Win Percentage (%),% home wins,float,0-100,Calculated as (Home Wins / Home Games) * 100
HW,Home Win proportion,float,0-1,Home Win as proportion (for analyses/transform)
%W,% Wins overall,float,0-100,Percentage of matches won overall
Home Advantage (%),Home advantage percent,float,0-100,Calculated as (Total Home Points / Total Points) * 100
%PTS,% points,float,0-100,Percentage of points obtained vs possible
League,League name,string,"e.g., Guerreras Iberdrola",
Team Level,Cluster level,int,"1=HLT,2=MLT,3=LLT",Hierarchical clustering category
