# Supplementary material for: The women's side of home advantage: comparative analysis in the top seven handball leagues
Source: Front Sports Act Living. 2026 Apr 24;8:1798630. doi: 10.3389/fspor.2026.1798630 (PMC13155081; doi:10.3389/fspor.2026.1798630)
Supplement: Supplementary file 1 [file Datasheet1.zip › supplementary_materials/README.txt]

Supplementary materials prepared on behalf of the manuscript.
Files included in this folder:
- codebook_variables.csv : Variable dictionary and definitions.
- team_mapping.csv : Mapping between TeamID and original team names (sensitive, keep restricted).
- team_season_deidentified.csv : De-identified team-season dataset used for analyses.
- verification_protocol.txt : Description of the verification protocol and sampling frame.
- verification_log_sample.csv : Example of verification log entries generated by the protocol.
- analysis_script.R : R script that performs transforms, assumption checks, ANOVA, and robustness checks.
- flow_diagram.png : Flow diagram of data extraction, aggregation and analysis pipeline.
- README.txt : This file.
