# Supplementary material for: The women's side of home advantage: comparative analysis in the top seven handball leagues
Source: Front Sports Act Living. 2026 Apr 24;8:1798630. doi: 10.3389/fspor.2026.1798630 (PMC13155081; doi:10.3389/fspor.2026.1798630)
Supplement: Supplementary file 1 [file Datasheet1.zip › supplementary_materials/team_mapping.csv]

TeamID	Equipo	League
T001	Bera Bera	Guerreras Iberdrola
T002	Málaga	Guerreras Iberdrola
T003	Rocasa	Guerreras Iberdrola
T004	La Calzada	Guerreras Iberdrola
T005	Guardés	Guerreras Iberdrola
T006	Elche	Guerreras Iberdrola
T007	Granollers	Guerreras Iberdrola
T008	Aula Valladolid	Guerreras Iberdrola
T009	Zuazo Barakaldo	Guerreras Iberdrola
T010	BM Porriño	Guerreras Iberdrola
T011	Morvedre	Guerreras Iberdrola
T012	Sant Quirze	Guerreras Iberdrola
T013	Tenerife	Guerreras Iberdrola
T014	Lanzarote Zonzamas	Guerreras Iberdrola
T015	Bera Bera	Guerreras Iberdrola
T016	Málaga	Guerreras Iberdrola
T017	Rocasa	Guerreras Iberdrola
T018	Elche	Guerreras Iberdrola
T019	BM Porriño	Guerreras Iberdrola
T020	Guardés	Guerreras Iberdrola
T021	Aula Valladolid	Guerreras Iberdrola
T022	La Calzada	Guerreras Iberdrola
T023	Granollers	Guerreras Iberdrola
T024	Beti-Onak	Guerreras Iberdrola
T025	Zuazo Barakaldo	Guerreras Iberdrola
T026	Sporting La Rioja	Guerreras Iberdrola
T027	Elche	Guerreras Iberdrola
T028	Málaga	Guerreras Iberdrola
T029	Bera Bera	Guerreras Iberdrola
T030	BM Porriño	Guerreras Iberdrola
T031	Guardés	Guerreras Iberdrola
T032	Aula Valladolid	Guerreras Iberdrola
T033	Granollers	Guerreras Iberdrola
T034	Beti-Onak	Guerreras Iberdrola
T035	Rocasa	Guerreras Iberdrola
T036	Elda	Guerreras Iberdrola
T037	La Calzada	Guerreras Iberdrola
T038	Oviedo	Guerreras Iberdrola
T039	Guardés	Guerreras Iberdrola
T040	Málaga	Guerreras Iberdrola
T041	Bera Bera	Guerreras Iberdrola
T042	BM Porriño	Guerreras Iberdrola
T043	Elche	Guerreras Iberdrola
T044	Granollers	Guerreras Iberdrola
T045	Gran Canaria	Guerreras Iberdrola
T046	Aula Valladolid	Guerreras Iberdrola
T047	Beti-Onak	Guerreras Iberdrola
T048	Elda	Guerreras Iberdrola
T049	La Rioja	Guerreras Iberdrola
T050	Morvedre	Guerreras Iberdrola
T051	La Calzada	Guerreras Iberdrola
T052	Zuazo Barakaldo	Guerreras Iberdrola
T053	Odense	Kvindeligaen
T054	Esbjerg W	Kvindeligaen
T055	Ikast Handbold W	Kvindeligaen
T056	Viborg	Kvindeligaen
T057	NFH	Kvindeligaen
T058	Silkeborg-Voel W	Kvindeligaen
T059	Horsens	Kvindeligaen
T060	Copenhagen	Kvindeligaen
T061	Aarthus	Kvindeligaen
T062	Ajax Kobenhvn	Kvindeligaen
T063	Skanderborg	Kvindeligaen
T064	Randers	Kvindeligaen
T065	Ringkobing W	Kvindeligaen
T066	Holstebro	Kvindeligaen
T067	Odense	Kvindeligaen
T068	Esbjerg W	Kvindeligaen
T069	Ikast Handbold W	Kvindeligaen
T070	NFH	Kvindeligaen
T071	Viborg	Kvindeligaen
T072	Copenhagen	Kvindeligaen
T073	Silkeborg-Voel W	Kvindeligaen
T074	Aarthus	Kvindeligaen
T075	Horsens	Kvindeligaen
T076	Ringkobing W	Kvindeligaen
T077	Sonderjyske W	Kvindeligaen
T078	Skanderborg	Kvindeligaen
T079	Ajax Kobenhvn	Kvindeligaen
T080	Esbjerg W	Kvindeligaen
T081	Ikast Handbold W	Kvindeligaen
T082	Odense	Kvindeligaen
T083	NFH	Kvindeligaen
T084	Silkeborg-Voel W	Kvindeligaen
T085	Copenhagen	Kvindeligaen
T086	Viborg	Kvindeligaen
T087	Sonderjyske W	Kvindeligaen
T088	Skanderborg	Kvindeligaen
T089	Ringkobing W	Kvindeligaen
T090	Aarthus	Kvindeligaen
T091	Horsens	Kvindeligaen
T092	Bjerringbro W	Kvindeligaen
T093	Ajax Kobenhvn	Kvindeligaen
T094	Odense	Kvindeligaen
T095	Esbjerg W	Kvindeligaen
T096	Ikast Handbold W	Kvindeligaen
T097	NFH	Kvindeligaen
T098	Copenhagen	Kvindeligaen
T099	Viborg	Kvindeligaen
T100	Sonderjyske W	Kvindeligaen
T101	Horsens	Kvindeligaen
T102	Ringkobing W	Kvindeligaen
T103	Silkeborg-Voel W	Kvindeligaen
T104	Bjerringbro W	Kvindeligaen
T105	EH Aalborg	Kvindeligaen
T106	Skanderborg	Kvindeligaen
T107	Aarthus	Kvindeligaen
T108	Metz	Butagaz Énergie
T109	Brest-Bretagne	Butagaz Énergie
T110	Paris 92	Butagaz Énergie
T111	Besancon	Butagaz Énergie
T112	Nantes	Butagaz Énergie
T113	Chambray	Butagaz Énergie
T114	Nice	Butagaz Énergie
T115	Dijon	Butagaz Énergie
T116	Bourg de peage	Butagaz Énergie
T117	Merignac	Butagaz Énergie
T118	Toulon	Butagaz Énergie
T119	Plan de cuques	Butagaz Énergie
T120	Celles	Butagaz Énergie
T121	Fleury Loiret	Butagaz Énergie
T122	Metz	Butagaz Énergie
T123	Brest-Bretagne	Butagaz Énergie
T124	Nantes	Butagaz Énergie
T125	Chambray	Butagaz Énergie
T126	Dijon	Butagaz Énergie
T127	Besancon	Butagaz Énergie
T128	Paris 92	Butagaz Énergie
T129	Nice	Butagaz Énergie
T130	Plan de cuques	Butagaz Énergie
T131	Celles	Butagaz Énergie
T132	Saint Armand	Butagaz Énergie
T133	Toulon	Butagaz Énergie
T134	Merignac	Butagaz Énergie
T135	Metz	Butagaz Énergie
T136	Brest-Bretagne	Butagaz Énergie
T137	Nantes	Butagaz Énergie
T138	Paris 92	Butagaz Énergie
T139	Dijon	Butagaz Énergie
T140	Chambray	Butagaz Énergie
T141	Plan de cuques	Butagaz Énergie
T142	Besancon	Butagaz Énergie
T143	Nice	Butagaz Énergie
T144	Merignac	Butagaz Énergie
T145	Achenheim Truchtersheim W	Butagaz Énergie
T146	Saint Armand	Butagaz Énergie
T147	Toulon	Butagaz Énergie
T148	Stella St. Maur W	Butagaz Énergie
T149	Metz	Butagaz Énergie
T150	Brest-Bretagne	Butagaz Énergie
T151	Dijon	Butagaz Énergie
T152	Chambray	Butagaz Énergie
T153	Besancon	Butagaz Énergie
T154	Nice	Butagaz Énergie
T155	Plan de cuques	Butagaz Énergie
T156	Achenheim Truchtersheim W	Butagaz Énergie
T157	Merignac	Butagaz Énergie
T158	Paris 92	Butagaz Énergie
T159	Toulon	Butagaz Énergie
T160	Saint Armand	Butagaz Énergie
T161	Stella St. Maur W	Butagaz Énergie
T162	Sambre Avesnois W	Butagaz Énergie
T163	Ludwigsburg W	Bundesliga
T164	BVB Dortmund	Bundesliga
T165	Buxtehuder SV W	Bundesliga
T166	Thuringer	Bundesliga
T167	Metzingen	Bundesliga
T168	Blomberg-Lippe W	Bundesliga
T169	Neckarsulmer W	Bundesliga
T170	Halle-Neustadt W	Bundesliga
T171	Leverkusen	Bundesliga
T172	Bensheim-Auerbach	Bundesliga
T173	Bad Wildungen W	Bundesliga
T174	Oldenburg	Bundesliga
T175	Zwickau W	Bundesliga
T176	Rosengarten-Buchholz	Bundesliga
T177	Ludwigsburg W	Bundesliga
T178	Thuringer	Bundesliga
T179	BVB Dortmund	Bundesliga
T180	Oldenburg	Bundesliga
T181	Blomberg-Lippe W	Bundesliga
T182	Metzingen	Bundesliga
T183	Buxtehuder SV W	Bundesliga
T184	Bensheim-Auerbach	Bundesliga
T185	Leverkusen	Bundesliga
T186	Bad Wildungen W	Bundesliga
T187	Halle-Neustadt W	Bundesliga
T188	Neckarsulmer W	Bundesliga
T189	Zwickau W	Bundesliga
T190	Waiblingen W	Bundesliga
T191	Ludwigsburg W	Bundesliga
T192	Bensheim-Auerbach	Bundesliga
T193	Thuringer	Bundesliga
T194	BVB Dortmund	Bundesliga
T195	Metzingen	Bundesliga
T196	Blomberg-Lippe W	Bundesliga
T197	Oldenburg	Bundesliga
T198	Leverkusen	Bundesliga
T199	Buxtehuder SV W	Bundesliga
T200	Neckarsulmer W	Bundesliga
T201	Zwickau W	Bundesliga
T202	Halle-Neustadt W	Bundesliga
T203	Solingen	Bundesliga
T204	Bad Wildungen W	Bundesliga
T205	Ludwigsburg W	Bundesliga
T206	BVB Dortmund	Bundesliga
T207	Blomberg-Lippe W	Bundesliga
T208	Thuringer	Bundesliga
T209	Bensheim-Auerbach	Bundesliga
T210	Oldenburg	Bundesliga
T211	Metzingen	Bundesliga
T212	Goppingen	Bundesliga
T213	Neckarsulmer W	Bundesliga
T214	Buxtehuder SV W	Bundesliga
T215	Zwickau W	Bundesliga
T216	Leverkusen	Bundesliga
T217	Gyor	NB I
T218	Ferencvaros	NB I
T219	DVSC Schaeffler W	NB I
T220	Vaci	NB I
T221	Mosonmagyarovar W	NB I
T222	Siofok	NB I
T223	Kisvardai KC W	NB I
T224	Budapest	NB I
T225	Dunaujvarosi W	NB I
T226	Alba Fehervar W	NB I
T227	Budaors	NB I
T228	Erdi	NB I
T229	Szombathelyi W	NB I
T230	Vasas	NB I
T231	Gyor	NB I
T232	Ferencvaros	NB I
T233	DVSC Schaeffler W	NB I
T234	Mosonmagyarovar W	NB I
T235	Siofok	NB I
T236	Vaci	NB I
T237	Alba Fehervar W	NB I
T238	Budapest	NB I
T239	Kisvardai KC W	NB I
T240	Budaors	NB I
T241	Dunaujvarosi W	NB I
T242	Bekescsabai W	NB I
T243	Neka	NB I
T244	Erdi	NB I
T245	Ferencvaros	NB I
T246	Gyor	NB I
T247	Mosonmagyarovar W	NB I
T248	DVSC Schaeffler W	NB I
T249	Vaci	NB I
T250	Budapest	NB I
T251	Budaors	NB I
T252	Dunaujvarosi W	NB I
T253	Alba Fehervar W	NB I
T254	Kisvardai KC W	NB I
T255	Vasas	NB I
T256	Bekescsabai W	NB I
T257	Neka	NB I
T258	Kozarmisleny W	NB I
T259	Gyor	NB I
T260	Ferencvaros	NB I
T261	Esztergomi W	NB I
T262	DVSC Schaeffler W	NB I
T263	Mosonmagyarovar W	NB I
T264	Kisvardai KC W	NB I
T265	Vaci	NB I
T266	Szombathelyi W	NB I
T267	Alba Fehervar W	NB I
T268	Dunaujvarosi W	NB I
T269	Budaors	NB I
T270	Vasas	NB I
T271	Budapest	NB I
T272	Bekescsabai W	NB I
T273	Kristiansand W	REMA 1000
T274	Storhamar W	REMA 1000
T275	Sola	REMA 1000
T276	Molde	REMA 1000
T277	Fana	REMA 1000
T278	Romerike Ravens	REMA 1000
T279	Fredrikstad W	REMA 1000
T280	Byasen	REMA 1000
T281	Larvik	REMA 1000
T282	Aker	REMA 1000
T283	Tertnes	REMA 1000
T284	Oppsal	REMA 1000
T285	Flint Tonsberg W	REMA 1000
T286	Follo	REMA 1000
T287	Kristiansand W	REMA 1000
T288	Storhamar W	REMA 1000
T289	Sola	REMA 1000
T290	Molde	REMA 1000
T291	Larvik	REMA 1000
T292	Fana	REMA 1000
T293	Fredrikstad W	REMA 1000
T294	Byasen	REMA 1000
T295	Romerike Ravens	REMA 1000
T296	Tertnes	REMA 1000
T297	Aker	REMA 1000
T298	Volda	REMA 1000
T299	Kristiansand W	REMA 1000
T300	Storhamar W	REMA 1000
T301	Sola	REMA 1000
T302	Larvik	REMA 1000
T303	Fredrikstad W	REMA 1000
T304	Oppsal	REMA 1000
T305	Molde	REMA 1000
T306	Gjerpen	REMA 1000
T307	Tertnes	REMA 1000
T308	Byasen	REMA 1000
T309	Fana	REMA 1000
T310	Romerike Ravens	REMA 1000
T311	Follo	REMA 1000
T312	Aker	REMA 1000
T313	Storhamar W	REMA 1000
T314	Sola	REMA 1000
T315	Larvik	REMA 1000
T316	Molde	REMA 1000
T317	Tertnes	REMA 1000
T318	Fana	REMA 1000
T319	Byasen	REMA 1000
T320	Oppsal	REMA 1000
T321	Fredrikstad W	REMA 1000
T322	Gjerpen	REMA 1000
T323	Follo	REMA 1000
T324	Romerike Ravens	REMA 1000
T325	Haslum	REMA 1000
T326	Rapid Bucaresti	Liga Nationala
T327	CSM Bucaresti	Liga Nationala
T328	Ramnicu Valcea W	Liga Nationala
T329	Magura Cisnadiei W	Liga Nationala
T330	Buzau	Liga Nationala
T331	Baia Mare	Liga Nationala
T332	Dunarea Braila	Liga Nationala
T333	Bistrita	Liga Nationala
T334	Zalau	Liga Nationala
T335	Craiova	Liga Nationala
T336	Slatina	Liga Nationala
T337	Mioveni	Liga Nationala
T338	Stiinta Bucharest	Liga Nationala
T339	Deva	Liga Nationala
T340	CSM Bucaresti	Liga Nationala
T341	Rapid Bucaresti	Liga Nationala
T342	Bistrita	Liga Nationala
T343	Dunarea Braila	Liga Nationala
T344	Buzau	Liga Nationala
T345	Ramnicu Valcea W	Liga Nationala
T346	Craiova	Liga Nationala
T347	Baia Mare	Liga Nationala
T348	Magura Cisnadiei W	Liga Nationala
T349	Targu Jiu	Liga Nationala
T350	Zalau	Liga Nationala
T351	Mioveni	Liga Nationala
T352	Slatina	Liga Nationala
T353	Galati	Liga Nationala
T354	CSM Bucaresti	Liga Nationala
T355	Rapid Bucaresti	Liga Nationala
T356	Bistrita	Liga Nationala
T357	Dunarea Braila	Liga Nationala
T358	Ramnicu Valcea W	Liga Nationala
T359	Craiova	Liga Nationala
T360	Buzau	Liga Nationala
T361	Corona Brasov	Liga Nationala
T362	Baia Mare	Liga Nationala
T363	Magura Cisnadiei W	Liga Nationala
T364	Targu Jiu	Liga Nationala
T365	Zalau	Liga Nationala
T366	Stiinta Bucharest	Liga Nationala
T367	Mioveni	Liga Nationala
T368	CSM Bucaresti	Liga Nationala
T369	Corona Brasov	Liga Nationala
T370	Bistrita	Liga Nationala
T371	Baia Mare	Liga Nationala
T372	Rapid Bucaresti	Liga Nationala
T373	Dunarea Braila	Liga Nationala
T374	Craiova	Liga Nationala
T375	Ramnicu Valcea W	Liga Nationala
T376	Zalau	Liga Nationala
T377	Magura Cisnadiei W	Liga Nationala
T378	Targu Jiu	Liga Nationala
T379	Slatina	Liga Nationala
T380	Iasi	Liga Nationala
