# Supplementary material for: The women's side of home advantage: comparative analysis in the top seven handball leagues
Source: Front Sports Act Living. 2026 Apr 24;8:1798630. doi: 10.3389/fspor.2026.1798630 (PMC13155081; doi:10.3389/fspor.2026.1798630)
Supplement: Supplementary file 1 [file Datasheet1.zip › supplementary_materials/team_season_deidentified.xlsx]

## Sheet: Hoja1
Equipo	Temporada	Sexo	Home Win	Away Win	Total Wins	Total Games Played	Total Games Played Home	Total Draws	Home Draws	Points Home Win	Total Points	HA	Home Win (%)	League	%W	Home Advantage (%)	%PTS	Team Level
T001	2021-2022	2	13	11	24	26	13	1	0	26	49	54.1667	100	Guerreras Iberdrola	92.3077	53.0612	94.2308	1
T002	2021-2022	2	10	10	20	26	13	1	1	21	41	50	76.9231	Guerreras Iberdrola	76.9231	51.2195	78.8462	1
T003	2021-2022	2	10	6	16	26	13	4	2	22	36	62.5	76.9231	Guerreras Iberdrola	61.5385	61.1111	69.2308	2
T004	2021-2022	2	11	6	17	26	13	1	0	22	35	64.7059	84.6154	Guerreras Iberdrola	65.3846	62.8571	67.3077	2
T005	2021-2022	2	9	7	16	26	13	3	2	20	35	56.25	69.2308	Guerreras Iberdrola	61.5385	57.1429	67.3077	2
T006	2021-2022	2	8	7	15	26	13	2	1	17	32	53.3333	61.5385	Guerreras Iberdrola	57.6923	53.125	61.5385	2
T007	2021-2022	2	9	6	15	26	13	2	0	18	32	60	69.2308	Guerreras Iberdrola	57.6923	56.25	61.5385	2
T008	2021-2022	2	7	6	13	26	13	2	0	14	28	53.8462	53.8462	Guerreras Iberdrola	50	50	53.8462	2
T009	2021-2022	2	5	5	10	26	13	4	3	13	24	50	38.4615	Guerreras Iberdrola	38.4615	54.1667	46.1538	3
T010	2021-2022	2	5	5	10	26	13	2	2	12	22	50	38.4615	Guerreras Iberdrola	38.4615	54.5455	42.3077	3
T011	2021-2022	2	4	3	7	26	13	1	1	9	15	57.1429	30.7692	Guerreras Iberdrola	26.9231	60	28.8462	3
T012	2021-2022	2	0	2	2	26	13	3	1	1	7	0	0	Guerreras Iberdrola	7.69231	14.2857	13.4615	3
T013	2021-2022	2	0	2	2	26	13	1	1	1	5	0	0	Guerreras Iberdrola	7.69231	20	9.61538	3
T014	2021-2022	2	0	0	0	26	13	3	1	1	3	0	0	Guerreras Iberdrola	0	33.3333	5.76923	3
T015	2022-2023	2	10	9	19	22	11	1	0	20	39	52.6316	90.9091	Guerreras Iberdrola	86.3636	51.2821	88.6364	1
T016	2022-2023	2	7	7	14	22	11	2	0	14	30	50	63.6364	Guerreras Iberdrola	63.6364	46.6667	68.1818	2
T017	2022-2023	2	8	5	13	22	11	3	0	16	29	61.5385	72.7273	Guerreras Iberdrola	59.0909	55.1724	65.9091	2
T018	2022-2023	2	6	6	12	22	11	3	2	14	27	50	54.5455	Guerreras Iberdrola	54.5455	51.8519	61.3636	2
T019	2022-2023	2	6	6	12	22	11	2	2	14	26	50	54.5455	Guerreras Iberdrola	54.5455	53.8462	59.0909	2
T020	2022-2023	2	8	3	11	22	11	1	0	16	23	72.7273	72.7273	Guerreras Iberdrola	50	69.5652	52.2727	2
T021	2022-2023	2	8	1	9	22	11	4	2	18	22	88.8889	72.7273	Guerreras Iberdrola	40.9091	81.8182	50	2
T022	2022-2023	2	6	4	10	22	11	0	0	12	20	60	54.5455	Guerreras Iberdrola	45.4545	60	45.4545	3
T023	2022-2023	2	2	4	6	22	11	6	4	8	18	33.3333	18.1818	Guerreras Iberdrola	27.2727	44.4444	40.9091	3
T024	2022-2023	2	4	3	7	22	11	1	1	9	15	57.1429	36.3636	Guerreras Iberdrola	31.8182	60	34.0909	3
T025	2022-2023	2	2	0	2	22	11	4	2	6	8	100	18.1818	Guerreras Iberdrola	9.09091	75	18.1818	3
T026	2022-2023	2	1	2	3	22	11	1	1	3	7	33.3333	9.09091	Guerreras Iberdrola	13.6364	42.8571	15.9091	3
T027	2023-2024	2	10	8	18	22	11	1	0	20	37	55.5556	90.9091	Guerreras Iberdrola	81.8182	54.0541	84.0909	1
T028	2023-2024	2	11	7	18	22	11	0	0	22	36	61.1111	100	Guerreras Iberdrola	81.8182	61.1111	81.8182	1
T029	2023-2024	2	10	6	16	22	11	4	1	21	36	62.5	90.9091	Guerreras Iberdrola	72.7273	58.3333	81.8182	1
T030	2023-2024	2	8	6	14	22	11	1	1	17	29	57.1429	72.7273	Guerreras Iberdrola	63.6364	58.6207	65.9091	2
T031	2023-2024	2	10	4	14	22	11	0	0	20	28	71.4286	90.9091	Guerreras Iberdrola	63.6364	71.4286	63.6364	2
T032	2023-2024	2	9	4	13	22	11	1	1	19	27	69.2308	81.8182	Guerreras Iberdrola	59.0909	70.3704	61.3636	2
T033	2023-2024	2	7	4	11	22	11	2	1	15	24	63.6364	63.6364	Guerreras Iberdrola	50	62.5	54.5455	2
T034	2023-2024	2	6	3	9	22	11	0	0	12	18	66.6667	54.5455	Guerreras Iberdrola	40.9091	66.6667	40.9091	3
T035	2023-2024	2	5	2	7	22	11	1	1	11	15	71.4286	45.4545	Guerreras Iberdrola	31.8182	73.3333	34.0909	3
T036	2023-2024	2	2	1	3	22	11	0	0	4	6	66.6667	18.1818	Guerreras Iberdrola	13.6364	66.6667	13.6364	3
T037	2023-2024	2	2	1	3	22	11	0	0	4	6	66.6667	18.1818	Guerreras Iberdrola	13.6364	66.6667	13.6364	3
T038	2023-2024	2	1	0	1	22	11	0	0	2	2	100	9.09091	Guerreras Iberdrola	4.54545	100	4.54545	3
T039	2024-2025	2	12	10	22	26	13	0	0	24	44	54.5455	92.3077	Guerreras Iberdrola	84.6154	54.5455	84.6154	1
T040	2024-2025	2	10	10	20	26	13	2	0	20	42	50	76.9231	Guerreras Iberdrola	76.9231	47.619	80.7692	1
T041	2024-2025	2	11	8	19	26	13	2	1	23	40	57.8947	84.6154	Guerreras Iberdrola	73.0769	57.5	76.9231	1
T042	2024-2025	2	11	5	16	26	13	3	1	23	35	68.75	84.6154	Guerreras Iberdrola	61.5385	65.7143	67.3077	2
T043	2024-2025	2	9	6	15	26	13	3	2	20	33	60	69.2308	Guerreras Iberdrola	57.6923	60.6061	63.4615	2
T044	2024-2025	2	7	7	14	26	13	4	2	16	32	50	53.8462	Guerreras Iberdrola	53.8462	50	61.5385	2
T045	2024-2025	2	6	6	12	26	13	6	3	15	30	50	46.1538	Guerreras Iberdrola	46.1538	50	57.6923	2
T046	2024-2025	2	6	5	11	26	13	2	1	13	24	54.5455	46.1538	Guerreras Iberdrola	42.3077	54.1667	46.1538	3
T047	2024-2025	2	6	3	9	26	13	2	2	14	20	66.6667	46.1538	Guerreras Iberdrola	34.6154	70	38.4615	3
T048	2024-2025	2	5	3	8	26	13	3	1	11	19	62.5	38.4615	Guerreras Iberdrola	30.7692	57.8947	36.5385	3
T049	2024-2025	2	2	4	6	26	13	2	1	5	14	33.3333	15.3846	Guerreras Iberdrola	23.0769	35.7143	26.9231	3
T050	2024-2025	2	3	2	5	26	13	2	1	7	12	60	23.0769	Guerreras Iberdrola	19.2308	58.3333	23.0769	3
T051	2024-2025	2	2	2	4	26	13	3	2	6	11	50	15.3846	Guerreras Iberdrola	15.3846	54.5455	21.1538	3
T052	2024-2025	2	2	2	4	26	13	0	0	4	8	50	15.3846	Guerreras Iberdrola	15.3846	50	15.3846	3
T053	2021-2022	2	13		25	26	13	0	0	26	50	52	100	Kvindeligaen	96.1538	52	96.1538	1
T054	2021-2022	2	12		22	26	13	1	0	24	45	54.5455	92.3077	Kvindeligaen	84.6154	53.3333	86.5385	1
T055	2021-2022	2	11		19	26	13	1	0	22	39	57.8947	84.6154	Kvindeligaen	73.0769	56.4103	75	1
T056	2021-2022	2	10		19	26	13	1	0	20	39	52.6316	76.9231	Kvindeligaen	73.0769	51.2821	75	1
T057	2021-2022	2	9		14	26	13	1	0	18	29	64.2857	69.2308	Kvindeligaen	53.8462	62.069	55.7692	2
T058	2021-2022	2	6		10	26	13	7	5	17	27	60	46.1538	Kvindeligaen	38.4615	62.963	51.9231	2
T059	2021-2022	2	7		13	26	13	0	0	14	26	53.8462	53.8462	Kvindeligaen	50	53.8462	50	2
T060	2021-2022	2	8		11	26	13	2	1	17	24	72.7273	61.5385	Kvindeligaen	42.3077	70.8333	46.1538	3
T061	2021-2022	2	7		10	26	13	2	1	15	22	70	53.8462	Kvindeligaen	38.4615	68.1818	42.3077	3
T062	2021-2022	2	5		7	26	13	2	1	11	16	71.4286	38.4615	Kvindeligaen	26.9231	68.75	30.7692	3
T063	2021-2022	2	5		7	26	13	1	0	10	15	71.4286	38.4615	Kvindeligaen	26.9231	66.6667	28.8462	3
T064	2021-2022	2	3		6	26	13	2	1	7	14	50	23.0769	Kvindeligaen	23.0769	50	26.9231	3
T065	2021-2022	2	4		6	26	13	0	0	8	12	66.6667	30.7692	Kvindeligaen	23.0769	66.6667	23.0769	3
T066	2021-2022	2	1		2	26	13	2	2	4	6	50	7.69231	Kvindeligaen	7.69231	66.6667	11.5385	3
T067	2022-2023	2	11		21	24	12	1	1	23	43	52.381	91.6667	Kvindeligaen	87.5	53.4884	89.5833	1
T068	2022-2023	2	11		20	24	12	1	0	22	41	55	91.6667	Kvindeligaen	83.3333	53.6585	85.4167	1
T069	2022-2023	2	11		18	24	12	0	0	22	36	61.1111	91.6667	Kvindeligaen	75	61.1111	75	1
T070	2022-2023	2	8		15	24	12	0	0	16	30	53.3333	66.6667	Kvindeligaen	62.5	53.3333	62.5	2
T071	2022-2023	2	8		14	24	12	2	1	17	30	57.1429	66.6667	Kvindeligaen	58.3333	56.6667	62.5	2
T072	2022-2023	2	7		14	24	12	1	0	14	29	50	58.3333	Kvindeligaen	58.3333	48.2759	60.4167	2
T073	2022-2023	2	5		9	24	12	3	1	11	21	55.5556	41.6667	Kvindeligaen	37.5	52.381	43.75	3
T074	2022-2023	2	6		8	24	12	3	2	14	19	75	50	Kvindeligaen	33.3333	73.6842	39.5833	3
T075	2022-2023	2	3		8	24	12	2	2	8	18	37.5	25	Kvindeligaen	33.3333	44.4444	37.5	3
T076	2022-2023	2	4		7	24	12	1	1	9	15	57.1429	33.3333	Kvindeligaen	29.1667	60	31.25	3
T077	2022-2023	2	4		6	24	12	0	0	8	12	66.6667	33.3333	Kvindeligaen	25	66.6667	25	3
T078	2022-2023	2	4		5	24	12	1	0	8	11	80	33.3333	Kvindeligaen	20.8333	72.7273	22.9167	3
T079	2022-2023	2	1		3	24	12	1	0	2	7	33.3333	8.33333	Kvindeligaen	12.5	28.5714	14.5833	3
T080	2023-2024	2	13		26	26	13	0	0	26	52	50	100	Kvindeligaen	100	50	100	1
T081	2023-2024	2	12		23	26	13	0	0	24	46	52.1739	92.3077	Kvindeligaen	88.4615	52.1739	88.4615	1
T082	2023-2024	2	11		22	26	13	0	0	22	44	50	84.6154	Kvindeligaen	84.6154	50	84.6154	1
T083	2023-2024	2	9		18	26	13	0	0	18	36	50	69.2308	Kvindeligaen	69.2308	50	69.2308	2
T084	2023-2024	2	9		14	26	13	0	0	18	28	64.2857	69.2308	Kvindeligaen	53.8462	64.2857	53.8462	2
T085	2023-2024	2	8		14	26	13	0	0	16	28	57.1429	61.5385	Kvindeligaen	53.8462	57.1429	53.8462	2
T086	2023-2024	2	7		13	26	13	0	0	14	26	53.8462	53.8462	Kvindeligaen	50	53.8462	50	2
T087	2023-2024	2	5		10	26	13	3	2	12	23	50	38.4615	Kvindeligaen	38.4615	52.1739	44.2308	3
T088	2023-2024	2	6		11	26	13	1	1	13	23	54.5455	46.1538	Kvindeligaen	42.3077	56.5217	44.2308	3
T089	2023-2024	2	4		8	26	13	3	1	9	19	50	30.7692	Kvindeligaen	30.7692	47.3684	36.5385	3
T090	2023-2024	2	6		8	26	13	0	0	12	16	75	46.1538	Kvindeligaen	30.7692	75	30.7692	3
T091	2023-2024	2	5		7	26	13	1	1	11	15	71.4286	38.4615	Kvindeligaen	26.9231	73.3333	28.8462	3
T092	2023-2024	2	1		3	26	13	2	1	3	8	33.3333	7.69231	Kvindeligaen	11.5385	37.5	15.3846	3
T093	2023-2024	2	0		0	26	13	0	0	0	0	#DIV/0!	0	Kvindeligaen	0	0	0	3
T094	2024-2025	2	13		26	26	13	0	0	26	52	50	100	Kvindeligaen	100	50	100	1
T095	2024-2025	2	12		22	26	13	1	0	24	45	54.5455	92.3077	Kvindeligaen	84.6154	53.3333	86.5385	1
T096	2024-2025	2	11		22	26	13	1	1	23	45	50	84.6154	Kvindeligaen	84.6154	51.1111	86.5385	1
T097	2024-2025	2	9		16	26	13	1	1	19	33	56.25	69.2308	Kvindeligaen	61.5385	57.5758	63.4615	2
T098	2024-2025	2	9		16	26	13	0	0	18	32	56.25	69.2308	Kvindeligaen	61.5385	56.25	61.5385	2
T099	2024-2025	2	9		16	26	13	0	0	18	32	56.25	69.2308	Kvindeligaen	61.5385	56.25	61.5385	2
T100	2024-2025	2	6		11	26	13	3	2	14	25	54.5455	46.1538	Kvindeligaen	42.3077	56	48.0769	3
T101	2024-2025	2	5		8	26	13	3	2	12	19	62.5	38.4615	Kvindeligaen	30.7692	63.1579	36.5385	3
T102	2024-2025	2	4		7	26	13	2	0	8	16	57.1429	30.7692	Kvindeligaen	26.9231	50	30.7692	3
T103	2024-2025	2	3		7	26	13	2	1	7	16	42.8571	23.0769	Kvindeligaen	26.9231	43.75	30.7692	3
T104	2024-2025	2	3		5	26	13	3	1	7	13	60	23.0769	Kvindeligaen	19.2308	53.8462	25	3
T105	2024-2025	2	4		5	26	13	2	1	9	12	80	30.7692	Kvindeligaen	19.2308	75	23.0769	3
T106	2024-2025	2	3		5	26	13	2	1	7	12	60	23.0769	Kvindeligaen	19.2308	58.3333	23.0769	3
T107	2024-2025	2	3		5	26	13	2	1	7	12	60	23.0769	Kvindeligaen	19.2308	58.3333	23.0769	3
T108	2021-2022	2	13		26	26	13	0	0	39	78	50	100	Butagaz Énergie	100	50	100	1
T109	2021-2022	2	11		21	26	13	0	0	33	63	52.381	84.6154	Butagaz Énergie	80.7692	52.381	80.7692	1
T110	2021-2022	2	9		18	26	13	1	0	27	55	50	69.2308	Butagaz Énergie	69.2308	49.0909	70.5128	2
T111	2021-2022	2	9		17	26	13	1	0	27	52	52.9412	69.2308	Butagaz Énergie	65.3846	51.9231	66.6667	2
T112	2021-2022	2	10		16	26	13	0	0	30	48	62.5	76.9231	Butagaz Énergie	61.5385	62.5	61.5385	2
T113	2021-2022	2	6		12	26	13	3	2	20	39	50	46.1538	Butagaz Énergie	46.1538	51.2821	50	2
T114	2021-2022	2	6		11	26	13	3	1	19	36	54.5455	46.1538	Butagaz Énergie	42.3077	52.7778	46.1538	3
T115	2021-2022	2	5		10	26	13	1	0	15	31	50	38.4615	Butagaz Énergie	38.4615	48.3871	39.7436	3
T116	2021-2022	2	9		17	26	13	1	1	28	52	52.9412	69.2308	Butagaz Énergie	65.3846	53.8462	66.6667	2
T117	2021-2022	2	3		6	26	13	4	4	13	22	50	23.0769	Butagaz Énergie	23.0769	59.0909	28.2051	3
T118	2021-2022	2	5		8	26	13	0	0	15	24	62.5	38.4615	Butagaz Énergie	30.7692	62.5	30.7692	3
T119	2021-2022	2	2		5	26	13	2	1	7	17	40	15.3846	Butagaz Énergie	19.2308	41.1765	21.7949	3
T120	2021-2022	2	3		3	26	13	2	0	9	11	100	23.0769	Butagaz Énergie	11.5385	81.8182	14.1026	3
T121	2021-2022	2	1		3	26	13	0	0	3	9	33.3333	7.69231	Butagaz Énergie	11.5385	33.3333	11.5385	3
T122	2022-2023	2	12		24	24	12	0	0	36	72	50	100	Butagaz Énergie	100	50	100	1
T123	2022-2023	2	10		19	24	12	0	0	30	57	52.6316	83.3333	Butagaz Énergie	79.1667	52.6316	79.1667	1
T124	2022-2023	2	8		15	24	12	2	1	25	47	53.3333	66.6667	Butagaz Énergie	62.5	53.1915	65.2778	2
T125	2022-2023	2	8		14	24	12	0	0	24	42	57.1429	66.6667	Butagaz Énergie	58.3333	57.1429	58.3333	2
T126	2022-2023	2	8		14	24	12	0	0	24	42	57.1429	66.6667	Butagaz Énergie	58.3333	57.1429	58.3333	2
T127	2022-2023	2	6		12	24	12	4	1	19	40	50	50	Butagaz Énergie	50	47.5	55.5556	2
T128	2022-2023	2	7		11	24	12	5	2	23	38	63.6364	58.3333	Butagaz Énergie	45.8333	60.5263	52.7778	2
T129	2022-2023	2	5		11	24	12	1	0	15	34	45.4545	41.6667	Butagaz Énergie	45.8333	44.1176	47.2222	3
T130	2022-2023	2	7		8	24	12	0	0	21	24	87.5	58.3333	Butagaz Énergie	33.3333	87.5	33.3333	3
T131	2022-2023	2	4		6	24	12	2	1	13	20	66.6667	33.3333	Butagaz Énergie	25	65	27.7778	3
T132	2022-2023	2	3		4	24	12	2	2	11	14	75	25	Butagaz Énergie	16.6667	78.5714	19.4444	3
T133	2022-2023	2	3		3	24	12	2	2	11	11	100	25	Butagaz Énergie	12.5	100	15.2778	3
T134	2022-2023	2	3		5	24	12	2	1	10	17	60	25	Butagaz Énergie	20.8333	58.8235	23.6111	3
T135	2023-2024	2	12		25	26	13	0	0	36	75	48	92.3077	Butagaz Énergie	96.1538	48	96.1538	1
T136	2023-2024	2	11		24	26	13	1	1	34	73	45.8333	84.6154	Butagaz Énergie	92.3077	46.5753	93.5897	1
T137	2023-2024	2	10		19	26	13	0	0	30	57	52.6316	76.9231	Butagaz Énergie	73.0769	52.6316	73.0769	1
T138	2023-2024	2	10		18	26	13	0	0	30	54	55.5556	76.9231	Butagaz Énergie	69.2308	55.5556	69.2308	2
T139	2023-2024	2	6		13	26	13	4	3	21	43	46.1538	46.1538	Butagaz Énergie	50	48.8372	55.1282	2
T140	2023-2024	2	9		14	26	13	2	0	27	44	64.2857	69.2308	Butagaz Énergie	53.8462	61.3636	56.4103	2
T141	2023-2024	2	8		13	26	13	1	1	25	40	61.5385	61.5385	Butagaz Énergie	50	62.5	51.2821	2
T142	2023-2024	2	8		12	26	13	3	1	25	39	66.6667	61.5385	Butagaz Énergie	46.1538	64.1026	50	2
T143	2023-2024	2	4		8	26	13	2	1	13	26	50	30.7692	Butagaz Énergie	30.7692	50	33.3333	3
T144	2023-2024	2	4		6	26	13	2	0	12	20	66.6667	30.7692	Butagaz Énergie	23.0769	60	25.641	3
T145	2023-2024	2	3		6	26	13	1	1	10	19	50	23.0769	Butagaz Énergie	23.0769	52.6316	24.359	3
T146	2023-2024	2	4		6	26	13	0	0	12	18	66.6667	30.7692	Butagaz Énergie	23.0769	66.6667	23.0769	3
T147	2023-2024	2	4		5	26	13	1	0	12	16	80	30.7692	Butagaz Énergie	19.2308	75	20.5128	3
T148	2023-2024	2	2		4	26	13	1	1	7	13	50	15.3846	Butagaz Énergie	15.3846	53.8462	16.6667	3
T149	2024-2025	2	13		26	26	13	0	0	39	78	50	100	Butagaz Énergie	100	50	100	1
T150	2024-2025	2	12		24	26	13	0	0	36	72	50	92.3077	Butagaz Énergie	92.3077	50	92.3077	1
T151	2024-2025	2	9		17	26	13	1	0	27	52	52.9412	69.2308	Butagaz Énergie	65.3846	51.9231	66.6667	2
T152	2024-2025	2	9		15	26	13	4	1	28	49	60	69.2308	Butagaz Énergie	57.6923	57.1429	62.8205	2
T153	2024-2025	2	8		14	26	13	2	1	25	44	57.1429	61.5385	Butagaz Énergie	53.8462	56.8182	56.4103	2
T154	2024-2025	2	8		13	26	13	2	1	25	41	61.5385	61.5385	Butagaz Énergie	50	60.9756	52.5641	2
T155	2024-2025	2	6		11	26	13	1	1	19	34	54.5455	46.1538	Butagaz Énergie	42.3077	55.8824	43.5897	3
T156	2024-2025	2	7		9	26	13	2	0	21	29	77.7778	53.8462	Butagaz Énergie	34.6154	72.4138	37.1795	3
T157	2024-2025	2	5		8	26	13	3	3	18	27	62.5	38.4615	Butagaz Énergie	30.7692	66.6667	34.6154	3
T158	2024-2025	2	6		8	26	13	1	1	19	25	75	46.1538	Butagaz Énergie	30.7692	76	32.0513	3
T159	2024-2025	2	4		7	26	13	2	1	13	23	57.1429	30.7692	Butagaz Énergie	26.9231	56.5217	29.4872	3
T160	2024-2025	2	4		7	26	13	1	0	12	22	57.1429	30.7692	Butagaz Énergie	26.9231	54.5455	28.2051	3
T161	2024-2025	2	4		6	26	13	2	1	13	20	66.6667	30.7692	Butagaz Énergie	23.0769	65	25.641	3
T162	2024-2025	2	3		6	26	13	1	1	10	19	50	23.0769	Butagaz Énergie	23.0769	52.6316	24.359	2
T163	2021-2022	2	13		26	26	13	0	0	26	52	100	100	Bundesliga	100	50	100	1
T164	2021-2022	2	12		22	26	13	0	0	24	44		92.3077	Bundesliga	84.6154	54.5455	84.6154	1
T165	2021-2022	2	10		19	26	13	0	0	20	38		76.9231	Bundesliga	73.0769	52.6316	73.0769	1
T166	2021-2022	2	9		16	26	13	2	1	19	34		69.2308	Bundesliga	61.5385	55.8824	65.3846	2
T167	2021-2022	2	8		15	26	13	1	1	17	31		61.5385	Bundesliga	57.6923	54.8387	59.6154	2
T168	2021-2022	2	6		13	26	13	2	1	13	28		46.1538	Bundesliga	50	46.4286	53.8462	2
T169	2021-2022	2	7		12	26	13	2	2	16	26		53.8462	Bundesliga	46.1538	61.5385	50	2
T170	2021-2022	2	6		10	26	13	1	0	12	21		46.1538	Bundesliga	38.4615	57.1429	40.3846	3
T171	2021-2022	2	4		8	26	13	3	1	9	19		30.7692	Bundesliga	30.7692	47.3684	36.5385	3
T172	2021-2022	2	5		8	26	13	1	0	10	17		38.4615	Bundesliga	30.7692	58.8235	32.6923	3
T173	2021-2022	2	4		7	26	13	3	1	9	17		30.7692	Bundesliga	26.9231	52.9412	32.6923	3
T174	2021-2022	2	3		7	26	13	2	2	8	16		23.0769	Bundesliga	26.9231	50	30.7692	3
T175	2021-2022	2	3		5	26	13	1	0	6	11		23.0769	Bundesliga	19.2308	54.5455	21.1538	3
T176	2021-2022	2	5		5	26	13	0	0	10	10		38.4615	Bundesliga	19.2308	100	19.2308	3
T177	2022-2023	2	13		25	26	13	1	0	26	51		100	Bundesliga	96.1538	50.9804	98.0769	1
T178	2022-2023	2	12		22	26	13	1	0	24	45		92.3077	Bundesliga	84.6154	53.3333	86.5385	1
T179	2022-2023	2	9		18	26	13	1	1	19	37		69.2308	Bundesliga	69.2308	51.3514	71.1538	2
T180	2022-2023	2	9		16	26	13	3	2	20	35		69.2308	Bundesliga	61.5385	57.1429	67.3077	2
T181	2022-2023	2	9		16	26	13	1	1	19	33		69.2308	Bundesliga	61.5385	57.5758	63.4615	2
T182	2022-2023	2	10		15	26	13	0	0	20	30		76.9231	Bundesliga	57.6923	66.6667	57.6923	2
T183	2022-2023	2	8		13	26	13	2	1	17	28		61.5385	Bundesliga	50	60.7143	53.8462	2
T184	2022-2023	2	6		11	26	13	1	0	12	23		46.1538	Bundesliga	42.3077	52.1739	44.2308	3
T185	2022-2023	2	6		9	26	13	2	0	12	20		46.1538	Bundesliga	34.6154	60	38.4615	3
T186	2022-2023	2	4		6	26	13	4	2	10	16		30.7692	Bundesliga	23.0769	62.5	30.7692	3
T187	2022-2023	2	4		7	26	13	1	0	8	15		30.7692	Bundesliga	26.9231	53.3333	28.8462	3
T188	2022-2023	2	5		7	26	13	1	1	11	15		38.4615	Bundesliga	26.9231	73.3333	28.8462	3
T189	2022-2023	2	5		6	26	13	2	2	12	14		38.4615	Bundesliga	23.0769	85.7143	26.9231	3
T190	2022-2023	2	0		1	26	13	0	0	0	2		0	Bundesliga	3.84615	0	3.84615	3
T191	2023-2024	2	12		24	26	13	2	1	25	50		92.3077	Bundesliga	92.3077	50	96.1538	1
T192	2023-2024	2	11		20	26	13	2	1	23	42		84.6154	Bundesliga	76.9231	54.7619	80.7692	1
T193	2023-2024	2	9		19	26	13	1	0	18	39		69.2308	Bundesliga	73.0769	46.1538	75	1
T194	2023-2024	2	10		19	26	13	1	0	20	39		76.9231	Bundesliga	73.0769	51.2821	75	1
T195	2023-2024	2	10		16	26	13	0	0	20	32		76.9231	Bundesliga	61.5385	62.5	61.5385	2
T196	2023-2024	2	9		16	26	13	0	0	18	32		69.2308	Bundesliga	61.5385	56.25	61.5385	2
T197	2023-2024	2	9		14	26	13	1	0	18	29		69.2308	Bundesliga	53.8462	62.069	55.7692	2
T198	2023-2024	2	8		11	26	13	1	0	16	23		61.5385	Bundesliga	42.3077	69.5652	44.2308	3
T199	2023-2024	2	8		11	26	13	1	0	16	23		61.5385	Bundesliga	42.3077	69.5652	44.2308	3
T200	2023-2024	2	5		7	26	13	0	0	10	14		38.4615	Bundesliga	26.9231	71.4286	26.9231	3
T201	2023-2024	2	5		7	26	13	0	0	10	14		38.4615	Bundesliga	26.9231	71.4286	26.9231	3
T202	2023-2024	2	3		4	26	13	3	3	9	11		23.0769	Bundesliga	15.3846	81.8182	21.1538	3
T203	2023-2024	2	3		3	26	13	3	3	9	9		23.0769	Bundesliga	11.5385	100	17.3077	3
T204	2023-2024	2	3		3	26	13	1	0	6	7		23.0769	Bundesliga	11.5385	85.7143	13.4615	3
T205	2024-2025	2	11		21	22	11	0	0	22	42		100	Bundesliga	95.4545	52.381	95.4545	1
T206	2024-2025	2	7		16	22	11	2	2	16	34		63.6364	Bundesliga	72.7273	47.0588	77.2727	1
T207	2024-2025	2	10		15	22	11	1	0	20	31		90.9091	Bundesliga	68.1818	64.5161	70.4545	2
T208	2024-2025	2	8		15	22	11	1	1	17	31		72.7273	Bundesliga	68.1818	54.8387	70.4545	2
T209	2024-2025	2	6		12	22	11	0	0	12	24		54.5455	Bundesliga	54.5455	50	54.5455	2
T210	2024-2025	2	5		10	22	11	2	1	11	22		45.4545	Bundesliga	45.4545	50	50	2
T211	2024-2025	2	5		9	22	11	2	0	10	20		45.4545	Bundesliga	40.9091	50	45.4545	3
T212	2024-2025	2	5		8	22	11	1	0	10	17		45.4545	Bundesliga	36.3636	58.8235	38.6364	3
T213	2024-2025	2	6		8	22	11	0	0	12	16		54.5455	Bundesliga	36.3636	75	36.3636	3
T214	2024-2025	2	5		7	22	11	2	1	11	16		45.4545	Bundesliga	31.8182	68.75	36.3636	3
T215	2024-2025	2	4		4	22	11	2	1	9	10		36.3636	Bundesliga	18.1818	90	22.7273	3
T216	2024-2025	2	0		0	22	11	1	1	1	1		0	Bundesliga	0	100	2.27273	3
T217	2021-2022	2	13		25	26	13	0	0	26	50		100	NB I	96.1538	52	96.1538	1
T218	2021-2022	2	13		25	26	13	0	0	26	50		100	NB I	96.1538	52	96.1538	1
T219	2021-2022	2	11		21	26	13	0	0	22	42		84.6154	NB I	80.7692	52.381	80.7692	1
T220	2021-2022	2	8		17	26	13	0	0	16	34		61.5385	NB I	65.3846	47.0588	65.3846	2
T221	2021-2022	2	10		14	26	13	2	0	20	30		76.9231	NB I	53.8462	66.6667	57.6923	2
T222	2021-2022	2	8		15	26	13	0	0	16	30		61.5385	NB I	57.6923	53.3333	57.6923	2
T223	2021-2022	2	7		11	26	13	2	1	15	24		53.8462	NB I	42.3077	62.5	46.1538	3
T224	2021-2022	2	5		9	26	13	4	3	13	22		38.4615	NB I	34.6154	59.0909	42.3077	3
T225	2021-2022	2	6		10	26	13	0	0	12	20		46.1538	NB I	38.4615	60	38.4615	3
T226	2021-2022	2	6		7	26	13	2	1	13	16		46.1538	NB I	26.9231	81.25	30.7692	3
T227	2021-2022	2	3		7	26	13	2	1	7	16		23.0769	NB I	26.9231	43.75	30.7692	3
T228	2021-2022	2	4		6	26	13	0	0	8	12		30.7692	NB I	23.0769	66.6667	23.0769	3
T229	2021-2022	2	3		5	26	13	2	1	7	12		23.0769	NB I	19.2308	58.3333	23.0769	3
T230	2021-2022	2	3		3	26	13	0	0	6	6		23.0769	NB I	11.5385	100	11.5385	3
T231	2022-2023	2	13		25	26	13	0	0	26	50		100	NB I	96.1538	52	96.1538	1
T232	2022-2023	2	12		23	26	13	2	1	25	48		92.3077	NB I	88.4615	52.0833	92.3077	1
T233	2022-2023	2	10		18	26	13	3	1	21	39		76.9231	NB I	69.2308	53.8462	75	1
T234	2022-2023	2	9		17	26	13	2	2	20	36		69.2308	NB I	65.3846	55.5556	69.2308	2
T235	2022-2023	2	8		13	26	13	4	1	17	30		61.5385	NB I	50	56.6667	57.6923	2
T236	2022-2023	2	8		13	26	13	2	1	17	28		61.5385	NB I	50	60.7143	53.8462	2
T237	2022-2023	2	4		10	26	13	3	3	11	23		30.7692	NB I	38.4615	47.8261	44.2308	3
T238	2022-2023	2	6		9	26	13	3	1	13	21		46.1538	NB I	34.6154	61.9048	40.3846	3
T239	2022-2023	2	6		10	26	13	0	0	12	20		46.1538	NB I	38.4615	60	38.4615	3
T240	2022-2023	2	5		8	26	13	3	2	12	19		38.4615	NB I	30.7692	63.1579	36.5385	3
T241	2022-2023	2	6		8	26	13	3	1	13	19		46.1538	NB I	30.7692	68.4211	36.5385	3
T242	2022-2023	2	4		7	26	13	0	0	8	14		30.7692	NB I	26.9231	57.1429	26.9231	3
T243	2022-2023	2	4		5	26	13	1	0	8	11		30.7692	NB I	19.2308	72.7273	21.1538	3
T244	2022-2023	2	1		3	26	13	0	0	2	6		7.69231	NB I	11.5385	33.3333	11.5385	3
T245	2023-2024	2	13		25	26	13	0	0	26	50		100	NB I	96.1538	52	96.1538	1
T246	2023-2024	2	13		24	26	13	0	0	26	48		100	NB I	92.3077	54.1667	92.3077	1
T247	2023-2024	2	12		22	26	13	0	0	24	44		92.3077	NB I	84.6154	54.5455	84.6154	1
T248	2023-2024	2	11		21	26	13	0	0	22	42		84.6154	NB I	80.7692	52.381	80.7692	1
T249	2023-2024	2	8		14	26	13	0	0	16	28		61.5385	NB I	53.8462	57.1429	53.8462	2
T250	2023-2024	2	7		12	26	13	3	1	15	27		53.8462	NB I	46.1538	55.5556	51.9231	2
T251	2023-2024	2	7		12	26	13	1	1	15	25		53.8462	NB I	46.1538	60	48.0769	3
T252	2023-2024	2	6		10	26	13	0	0	12	20		46.1538	NB I	38.4615	60	38.4615	3
T253	2023-2024	2	5		8	26	13	2	2	12	18		38.4615	NB I	30.7692	66.6667	34.6154	3
T254	2023-2024	2	5		7	26	13	1	0	10	15		38.4615	NB I	26.9231	66.6667	28.8462	3
T255	2023-2024	2	4		6	26	13	2	0	8	14		30.7692	NB I	23.0769	57.1429	26.9231	3
T256	2023-2024	2	3		6	26	13	1	1	7	13		23.0769	NB I	23.0769	53.8462	25	3
T257	2023-2024	2	4		6	26	13	1	0	8	13		30.7692	NB I	23.0769	61.5385	25	3
T258	2023-2024	2	2		3	26	13	1	1	5	7		15.3846	NB I	11.5385	71.4286	13.4615	3
T259	2024-2025	2	13		25	26	13	0	0	26	50		100	NB I	96.1538	52	96.1538	1
T260	2024-2025	2	13		24	26	13	1	0	26	49		100	NB I	92.3077	53.0612	94.2308	1
T261	2024-2025	2	10		21	26	13	0	0	20	42		76.9231	NB I	80.7692	47.619	80.7692	1
T262	2024-2025	2	9		20	26	13	2	2	20	42		69.2308	NB I	76.9231	47.619	80.7692	1
T263	2024-2025	2	6		12	26	13	2	2	14	26		46.1538	NB I	46.1538	53.8462	50	2
T264	2024-2025	2	8		11	26	13	2	1	17	24		61.5385	NB I	42.3077	70.8333	46.1538	3
T265	2024-2025	2	7		12	26	13	0	0	14	24		53.8462	NB I	46.1538	58.3333	46.1538	3
T266	2024-2025	2	6		9	26	13	5	2	14	23		46.1538	NB I	34.6154	60.8696	44.2308	3
T267	2024-2025	2	7		8	26	13	1	1	15	17		53.8462	NB I	30.7692	88.2353	32.6923	3
T268	2024-2025	2	6		7	26	13	2	1	13	16		46.1538	NB I	26.9231	81.25	30.7692	3
T269	2024-2025	2	3		7	26	13	2	1	7	16		23.0769	NB I	26.9231	43.75	30.7692	3
T270	2024-2025	2	4		6	26	13	2	0	8	14		30.7692	NB I	23.0769	57.1429	26.9231	3
T271	2024-2025	2	4		5	26	13	1	0	8	11		30.7692	NB I	19.2308	72.7273	21.1538	3
T272	2024-2025	2	3		4	26	13	2	1	7	10		23.0769	NB I	15.3846	70	19.2308	3
T273	2021-2022	2	13		25	26	13	1	0	26	51		100	REMA 1000	96.1538	50.9804	98.0769	1
T274	2021-2022	2	10		21	26	13	0	0	20	42		76.9231	REMA 1000	80.7692	47.619	80.7692	1
T275	2021-2022	2	8		18	26	13	2	2	18	38		61.5385	REMA 1000	69.2308	47.3684	73.0769	1
T276	2021-2022	2	10		18	26	13	1	0	20	37		76.9231	REMA 1000	69.2308	54.0541	71.1538	2
T277	2021-2022	2	8		13	26	13	4	2	18	30		61.5385	REMA 1000	50	60	57.6923	2
T278	2021-2022	2	6		12	26	13	2	1	13	26		46.1538	REMA 1000	46.1538	50	50	2
T279	2021-2022	2	6		12	26	13	1	0	12	25		46.1538	REMA 1000	46.1538	48	48.0769	3
T280	2021-2022	2	7		11	26	13	2	1	15	24		53.8462	REMA 1000	42.3077	62.5	46.1538	3
T281	2021-2022	2	5		9	26	13	5	3	13	23		38.4615	REMA 1000	34.6154	56.5217	44.2308	3
T282	2021-2022	2	7		11	26	13	0	0	14	22		53.8462	REMA 1000	42.3077	63.6364	42.3077	3
T283	2021-2022	2	6		9	26	13	1	0	12	19		46.1538	REMA 1000	34.6154	63.1579	36.5385	3
T284	2021-2022	2	3		4	26	13	3	2	8	11		23.0769	REMA 1000	15.3846	72.7273	21.1538	3
T285	2021-2022	2	2		4	26	13	1	0	4	9		15.3846	REMA 1000	15.3846	44.4444	17.3077	3
T286	2021-2022	2	1		2	26	13	3	2	4	7		7.69231	REMA 1000	7.69231	57.1429	13.4615	3
T287	2022-2023	2	11		22	22	11	0	0	22	44		100	REMA 1000	100	50	100	1
T288	2022-2023	2	7		14	22	11	3	2	16	31		63.6364	REMA 1000	63.6364	51.6129	70.4545	2
T289	2022-2023	2	8		14	22	11	1	0	16	29		72.7273	REMA 1000	63.6364	55.1724	65.9091	2
T290	2022-2023	2	6		13	22	11	0	0	12	26		54.5455	REMA 1000	59.0909	46.1538	59.0909	2
T291	2022-2023	2	6		11	22	11	3	1	13	25		54.5455	REMA 1000	50	52	56.8182	2
T292	2022-2023	2	6		12	22	11	0	0	12	24		54.5455	REMA 1000	54.5455	50	54.5455	2
T293	2022-2023	2	4		11	22	11	1	1	9	23		36.3636	REMA 1000	50	39.1304	52.2727	2
T294	2022-2023	2	6		10	22	11	1	0	12	21		54.5455	REMA 1000	45.4545	57.1429	47.7273	3
T295	2022-2023	2	4		7	22	11	1	1	9	15		36.3636	REMA 1000	31.8182	60	34.0909	3
T296	2022-2023	2	2		6	22	11	0	0	4	12		18.1818	REMA 1000	27.2727	33.3333	27.2727	3
T297	2022-2023	2	3		5	22	11	0	0	6	10		27.2727	REMA 1000	22.7273	60	22.7273	3
T298	2022-2023	2	1		2	22	11	0	0	2	4		9.09091	REMA 1000	9.09091	50	9.09091	3
T299	2023-2024	2	13		26	26	13	0	0	26	52		100	REMA 1000	100	50	100	1
T300	2023-2024	2	12		23	26	13	0	0	24	46		92.3077	REMA 1000	88.4615	52.1739	88.4615	1
T301	2023-2024	2	9		19	26	13	0	0	18	38		69.2308	REMA 1000	73.0769	47.3684	73.0769	1
T302	2023-2024	2	8		17	26	13	0	0	16	34		61.5385	REMA 1000	65.3846	47.0588	65.3846	2
T303	2023-2024	2	7		15	26	13	1	1	15	31		53.8462	REMA 1000	57.6923	48.3871	59.6154	2
T304	2023-2024	2	7		12	26	13	1	0	14	25		53.8462	REMA 1000	46.1538	56	48.0769	3
T305	2023-2024	2	5		12	26	13	0	0	10	24		38.4615	REMA 1000	46.1538	41.6667	46.1538	3
T306	2023-2024	2	6		11	26	13	1	0	12	23		46.1538	REMA 1000	42.3077	52.1739	44.2308	3
T307	2023-2024	2	5		8	26	13	3	1	11	19		38.4615	REMA 1000	30.7692	57.8947	36.5385	3
T308	2023-2024	2	6		9	26	13	0	0	12	18		46.1538	REMA 1000	34.6154	66.6667	34.6154	3
T309	2023-2024	2	3		8	26	13	1	1	7	17		23.0769	REMA 1000	30.7692	41.1765	32.6923	3
T310	2023-2024	2	3		7	26	13	1	1	7	15		23.0769	REMA 1000	26.9231	46.6667	28.8462	3
T311	2023-2024	2	3		6	26	13	0	0	6	12		23.0769	REMA 1000	23.0769	50	23.0769	3
T312	2023-2024	2	2		5	26	13	0	0	4	10		15.3846	REMA 1000	19.2308	40	19.2308	3
T313	2024-2025	2	9		21	24	12	3	3	21	45		75	REMA 1000	87.5	46.6667	93.75	1
T314	2024-2025	2	10		19	24	12	2	0	20	40		83.3333	REMA 1000	79.1667	50	83.3333	1
T315	2024-2025	2	9		19	24	12	1	0	18	39		75	REMA 1000	79.1667	46.1538	81.25	1
T316	2024-2025	2	7		14	24	12	2	1	15	30		58.3333	REMA 1000	58.3333	50	62.5	2
T317	2024-2025	2	6		12	24	12	0	0	12	24		50	REMA 1000	50	50	50	2
T318	2024-2025	2	6		10	24	12	2	0	12	22		50	REMA 1000	41.6667	54.5455	45.8333	3
T319	2024-2025	2	6		10	24	12	2	1	13	22		50	REMA 1000	41.6667	59.0909	45.8333	3
T320	2024-2025	2	5		11	24	12	0	0	10	22		41.6667	REMA 1000	45.8333	45.4545	45.8333	3
T321	2024-2025	2	3		9	24	12	3	2	8	21		25	REMA 1000	37.5	38.0952	43.75	3
T322	2024-2025	2	7		10	24	12	0	0	14	20		58.3333	REMA 1000	41.6667	70	41.6667	3
T323	2024-2025	2	2		5	24	12	0	0	4	10		16.6667	REMA 1000	20.8333	40	20.8333	3
T324	2024-2025	2	2		3	24	12	3	2	6	9		16.6667	REMA 1000	12.5	66.6667	18.75	3
T325	2024-2025	2	2		2	24	12	4	2	6	8		16.6667	REMA 1000	8.33333	75	16.6667	3
T326	2021-2022	2	12		23	26	13	0	0	36	69		92.3077	Liga Nationala	88.4615	52.1739	88.4615	1
T327	2021-2022	2	12		22	26	13	2	1	37	68		92.3077	Liga Nationala	84.6154	54.4118	87.1795	1
T328	2021-2022	2	10		18	26	13	1	1	31	55		76.9231	Liga Nationala	69.2308	56.3636	70.5128	2
T329	2021-2022	2	9		17	26	13	1	1	28	52		69.2308	Liga Nationala	65.3846	53.8462	66.6667	2
T330	2021-2022	2	10		16	26	13	1	1	31	49		76.9231	Liga Nationala	61.5385	63.2653	62.8205	2
T331	2021-2022	2	8		15	26	13	0	0	24	45		61.5385	Liga Nationala	57.6923	53.3333	57.6923	2
T332	2021-2022	2	8		13	26	13	2	0	24	41		61.5385	Liga Nationala	50	58.5366	52.5641	2
T333	2021-2022	2	8		13	26	13	2	1	25	41		61.5385	Liga Nationala	50	60.9756	52.5641	2
T334	2021-2022	2	8		12	26	13	1	0	24	37		61.5385	Liga Nationala	46.1538	64.8649	47.4359	3
T335	2021-2022	2	6		10	26	13	3	2	20	33		46.1538	Liga Nationala	38.4615	60.6061	42.3077	3
T336	2021-2022	2	5		7	26	13	1	0	15	22		38.4615	Liga Nationala	26.9231	68.1818	28.2051	3
T337	2021-2022	2	4		6	26	13	0	0	12	18		30.7692	Liga Nationala	23.0769	66.6667	23.0769	3
T338	2021-2022	2	1		2	26	13	0	0	3	6		7.69231	Liga Nationala	7.69231	50	7.69231	3
T339	2021-2022	2	1		1	26	13	0	0	3	3		7.69231	Liga Nationala	3.84615	100	3.84615	3
T340	2022-2023	2	13		25	26	13	1	0	39	76		100	Liga Nationala	96.1538	51.3158	97.4359	1
T341	2022-2023	2	12		22	26	13	1	1	37	67		92.3077	Liga Nationala	84.6154	55.2239	85.8974	1
T342	2022-2023	2	10		20	26	13	1	1	31	61		76.9231	Liga Nationala	76.9231	50.8197	78.2051	1
T343	2022-2023	2	10		17	26	13	1	0	30	52		76.9231	Liga Nationala	65.3846	57.6923	66.6667	2
T344	2022-2023	2	9		17	26	13	1	1	28	52		69.2308	Liga Nationala	65.3846	53.8462	66.6667	2
T345	2022-2023	2	8		14	26	13	4	2	26	46		61.5385	Liga Nationala	53.8462	56.5217	58.9744	2
T346	2022-2023	2	6		11	26	13	1	0	18	34		46.1538	Liga Nationala	42.3077	52.9412	43.5897	3
T347	2022-2023	2	7		10	26	13	2	1	22	32		53.8462	Liga Nationala	38.4615	68.75	41.0256	3
T348	2022-2023	2	7		10	26	13	2	2	23	32		53.8462	Liga Nationala	38.4615	71.875	41.0256	3
T349	2022-2023	2	4		8	26	13	2	1	13	26		30.7692	Liga Nationala	30.7692	50	33.3333	3
T350	2022-2023	2	6		7	26	13	2	0	18	23		46.1538	Liga Nationala	26.9231	78.2609	29.4872	3
T351	2022-2023	2	4		6	26	13	1	0	12	19		30.7692	Liga Nationala	23.0769	63.1579	24.359	3
T352	2022-2023	2	3		5	26	13	0	0	9	15		23.0769	Liga Nationala	19.2308	60	19.2308	3
T353	2022-2023	2	0		0	26	13	1	1	1	1		0	Liga Nationala	0	100	1.28205	3
T354	2023-2024	2	12		24	26	13	1	1	37	73		92.3077	Liga Nationala	92.3077	50.6849	93.5897	1
T355	2023-2024	2	11		21	26	13	1	1	34	64		84.6154	Liga Nationala	80.7692	53.125	82.0513	1
T356	2023-2024	2	11		20	26	13	0	0	33	60		84.6154	Liga Nationala	76.9231	55	76.9231	1
T357	2023-2024	2	11		19	26	13	2	0	33	59		84.6154	Liga Nationala	73.0769	55.9322	75.641	1
T358	2023-2024	2	10		16	26	13	1	0	30	49		76.9231	Liga Nationala	61.5385	61.2245	62.8205	2
T359	2023-2024	2	5		11	26	13	2	2	17	35		38.4615	Liga Nationala	42.3077	48.5714	44.8718	3
T360	2023-2024	2	7		11	26	13	1	0	21	34		53.8462	Liga Nationala	42.3077	61.7647	43.5897	3
T361	2023-2024	2	5		10	26	13	2	2	17	32		38.4615	Liga Nationala	38.4615	53.125	41.0256	3
T362	2023-2024	2	8		10	26	13	1	0	24	31		61.5385	Liga Nationala	38.4615	77.4194	39.7436	3
T363	2023-2024	2	7		9	26	13	4	1	22	31		53.8462	Liga Nationala	34.6154	70.9677	39.7436	3
T364	2023-2024	2	7		10	26	13	0	0	21	30		53.8462	Liga Nationala	38.4615	70	38.4615	3
T365	2023-2024	2	5		7	26	13	2	1	16	23		38.4615	Liga Nationala	26.9231	69.5652	29.4872	3
T366	2023-2024	2	0		0	26	13	0	0	0	0		0	Liga Nationala	0	0	0	3
T367	2023-2024	2	3		5	26	13	1	1	10	16		23.0769	Liga Nationala	19.2308	62.5	20.5128	3
T368	2024-2025	2	12		21	24	12	1	0	36	64		100	Liga Nationala	87.5	56.25	88.8889	1
T369	2024-2025	2	10		18	24	12	1	1	31	55		83.3333	Liga Nationala	75	56.3636	76.3889	1
T370	2024-2025	2	10		17	24	12	1	1	31	52		83.3333	Liga Nationala	70.8333	59.6154	72.2222	1
T371	2024-2025	2	10		15	24	12	3	0	30	48		83.3333	Liga Nationala	62.5	62.5	66.6667	2
T372	2024-2025	2	6		15	24	12	2	2	20	47		50	Liga Nationala	62.5	42.5532	65.2778	2
T373	2024-2025	2	9		14	24	12	2	0	27	44		75	Liga Nationala	58.3333	61.3636	61.1111	2
T374	2024-2025	2	9		13	24	12	1	0	27	40		75	Liga Nationala	54.1667	67.5	55.5556	2
T375	2024-2025	2	6		10	24	12	1	0	18	31		50	Liga Nationala	41.6667	58.0645	43.0556	3
T376	2024-2025	2	4		7	24	12	3	3	15	24		33.3333	Liga Nationala	29.1667	62.5	33.3333	3
T377	2024-2025	2	5		7	24	12	3	2	17	24		41.6667	Liga Nationala	29.1667	70.8333	33.3333	3
T378	2024-2025	2	3		5	24	12	4	2	11	19		25	Liga Nationala	20.8333	57.8947	26.3889	3
T379	2024-2025	2	1		2	24	12	0	0	3	6		8.33333	Liga Nationala	8.33333	50	8.33333	3
T380	2024-2025	2	0		1	24	12	0	0	0	3		0	Liga Nationala	4.16667	0	4.16667	3
