# Supplementary material for: The women's side of home advantage: comparative analysis in the top seven handball leagues
Source: Front Sports Act Living. 2026 Apr 24;8:1798630. doi: 10.3389/fspor.2026.1798630 (PMC13155081; doi:10.3389/fspor.2026.1798630)
Supplement: Supplementary file 1 [file Datasheet1.zip › supplementary_materials/verification_log_sample.csv]

Column1	Column2	Column3	Column4	Column5	Column6
League	Season	SampleMatchID	FieldChecked	MatchStatus	SourceChecked
Guerreras Iberdrola	2021-2022	GUE-2021-2022-1	score,teams,date	OK	Official league website
Guerreras Iberdrola	2021-2022	GUE-2021-2022-2	score,teams,date	OK	Official league website
Guerreras Iberdrola	2021-2022	GUE-2021-2022-3	score,teams,date	OK	Official league website
Guerreras Iberdrola	2021-2022	GUE-2021-2022-4	score,teams,date	OK	Official league website
Guerreras Iberdrola	2021-2022	GUE-2021-2022-5	score,teams,date	OK	Official league website
Guerreras Iberdrola	2021-2022	GUE-2021-2022-6	score,teams,date	OK	Official league website
Guerreras Iberdrola	2021-2022	GUE-2021-2022-7	score,teams,date	OK	Official league website
Guerreras Iberdrola	2021-2022	GUE-2021-2022-8	score,teams,date	OK	Official league website
Guerreras Iberdrola	2021-2022	GUE-2021-2022-9	score,teams,date	OK	Official league website
Guerreras Iberdrola	2021-2022	GUE-2021-2022-10	score,teams,date	OK	Official league website
Guerreras Iberdrola	2021-2022	GUE-2021-2022-11	score,teams,date	OK	Official league website
Guerreras Iberdrola	2021-2022	GUE-2021-2022-12	score,teams,date	OK	Official league website
Guerreras Iberdrola	2021-2022	GUE-2021-2022-13	score,teams,date	OK	Official league website
Guerreras Iberdrola	2021-2022	GUE-2021-2022-14	score,teams,date	OK	Official league website
Guerreras Iberdrola	2021-2022	GUE-2021-2022-15	score,teams,date	OK	Official league website
Guerreras Iberdrola	2021-2022	GUE-2021-2022-16	score,teams,date	OK	Official league website
Guerreras Iberdrola	2021-2022	GUE-2021-2022-17	score,teams,date	OK	Official league website
Guerreras Iberdrola	2021-2022	GUE-2021-2022-18	score,teams,date	OK	Official league website
Guerreras Iberdrola	2021-2022	GUE-2021-2022-19	score,teams,date	OK	Official league website
Guerreras Iberdrola	2022-2023	GUE-2022-2023-1	score,teams,date	OK	Official league website
Guerreras Iberdrola	2022-2023	GUE-2022-2023-2	score,teams,date	OK	Official league website
Guerreras Iberdrola	2022-2023	GUE-2022-2023-3	score,teams,date	OK	Official league website
Guerreras Iberdrola	2022-2023	GUE-2022-2023-4	score,teams,date	OK	Official league website
Guerreras Iberdrola	2022-2023	GUE-2022-2023-5	score,teams,date	OK	Official league website
Guerreras Iberdrola	2022-2023	GUE-2022-2023-6	score,teams,date	OK	Official league website
Guerreras Iberdrola	2022-2023	GUE-2022-2023-7	score,teams,date	OK	Official league website
Guerreras Iberdrola	2022-2023	GUE-2022-2023-8	score,teams,date	OK	Official league website
Guerreras Iberdrola	2022-2023	GUE-2022-2023-9	score,teams,date	OK	Official league website
Guerreras Iberdrola	2022-2023	GUE-2022-2023-10	score,teams,date	OK	Official league website
Guerreras Iberdrola	2022-2023	GUE-2022-2023-11	score,teams,date	OK	Official league website
Guerreras Iberdrola	2022-2023	GUE-2022-2023-12	score,teams,date	OK	Official league website
Guerreras Iberdrola	2022-2023	GUE-2022-2023-13	score,teams,date	OK	Official league website
Guerreras Iberdrola	2022-2023	GUE-2022-2023-14	score,teams,date	OK	Official league website
Guerreras Iberdrola	2023-2024	GUE-2023-2024-1	score,teams,date	OK	Official league website
Guerreras Iberdrola	2023-2024	GUE-2023-2024-2	score,teams,date	OK	Official league website
Guerreras Iberdrola	2023-2024	GUE-2023-2024-3	score,teams,date	OK	Official league website
Guerreras Iberdrola	2023-2024	GUE-2023-2024-4	score,teams,date	OK	Official league website
Guerreras Iberdrola	2023-2024	GUE-2023-2024-5	score,teams,date	OK	Official league website
Guerreras Iberdrola	2023-2024	GUE-2023-2024-6	score,teams,date	OK	Official league website
Guerreras Iberdrola	2023-2024	GUE-2023-2024-7	score,teams,date	OK	Official league website
Guerreras Iberdrola	2023-2024	GUE-2023-2024-8	score,teams,date	OK	Official league website
Guerreras Iberdrola	2023-2024	GUE-2023-2024-9	score,teams,date	OK	Official league website
Guerreras Iberdrola	2023-2024	GUE-2023-2024-10	score,teams,date	OK	Official league website
Guerreras Iberdrola	2023-2024	GUE-2023-2024-11	score,teams,date	OK	Official league website
Guerreras Iberdrola	2023-2024	GUE-2023-2024-12	score,teams,date	OK	Official league website
Guerreras Iberdrola	2023-2024	GUE-2023-2024-13	score,teams,date	OK	Official league website
Guerreras Iberdrola	2023-2024	GUE-2023-2024-14	score,teams,date	OK	Official league website
Guerreras Iberdrola	2024-2025	GUE-2024-2025-1	score,teams,date	OK	Official league website
Guerreras Iberdrola	2024-2025	GUE-2024-2025-2	score,teams,date	OK	Official league website
Guerreras Iberdrola	2024-2025	GUE-2024-2025-3	score,teams,date	OK	Official league website
Guerreras Iberdrola	2024-2025	GUE-2024-2025-4	score,teams,date	OK	Official league website
Guerreras Iberdrola	2024-2025	GUE-2024-2025-5	score,teams,date	OK	Official league website
Guerreras Iberdrola	2024-2025	GUE-2024-2025-6	score,teams,date	OK	Official league website
Guerreras Iberdrola	2024-2025	GUE-2024-2025-7	score,teams,date	OK	Official league website
Guerreras Iberdrola	2024-2025	GUE-2024-2025-8	score,teams,date	OK	Official league website
Guerreras Iberdrola	2024-2025	GUE-2024-2025-9	score,teams,date	OK	Official league website
Guerreras Iberdrola	2024-2025	GUE-2024-2025-10	score,teams,date	OK	Official league website
Guerreras Iberdrola	2024-2025	GUE-2024-2025-11	score,teams,date	OK	Official league website
Guerreras Iberdrola	2024-2025	GUE-2024-2025-12	score,teams,date	OK	Official league website
Guerreras Iberdrola	2024-2025	GUE-2024-2025-13	score,teams,date	OK	Official league website
Guerreras Iberdrola	2024-2025	GUE-2024-2025-14	score,teams,date	OK	Official league website
Guerreras Iberdrola	2024-2025	GUE-2024-2025-15	score,teams,date	OK	Official league website
Guerreras Iberdrola	2024-2025	GUE-2024-2025-16	score,teams,date	OK	Official league website
Guerreras Iberdrola	2024-2025	GUE-2024-2025-17	score,teams,date	OK	Official league website
Guerreras Iberdrola	2024-2025	GUE-2024-2025-18	score,teams,date	OK	Official league website
Guerreras Iberdrola	2024-2025	GUE-2024-2025-19	score,teams,date	OK	Official league website
Kvindeligaen	2021-2022	KVI-2021-2022-1	score,teams,date	OK	Official league website
Kvindeligaen	2021-2022	KVI-2021-2022-2	score,teams,date	OK	Official league website
Kvindeligaen	2021-2022	KVI-2021-2022-3	score,teams,date	OK	Official league website
Kvindeligaen	2021-2022	KVI-2021-2022-4	score,teams,date	OK	Official league website
Kvindeligaen	2021-2022	KVI-2021-2022-5	score,teams,date	OK	Official league website
Kvindeligaen	2021-2022	KVI-2021-2022-6	score,teams,date	OK	Official league website
Kvindeligaen	2021-2022	KVI-2021-2022-7	score,teams,date	OK	Official league website
Kvindeligaen	2021-2022	KVI-2021-2022-8	score,teams,date	OK	Official league website
Kvindeligaen	2021-2022	KVI-2021-2022-9	score,teams,date	OK	Official league website
Kvindeligaen	2021-2022	KVI-2021-2022-10	score,teams,date	OK	Official league website
Kvindeligaen	2021-2022	KVI-2021-2022-11	score,teams,date	OK	Official league website
Kvindeligaen	2021-2022	KVI-2021-2022-12	score,teams,date	OK	Official league website
Kvindeligaen	2021-2022	KVI-2021-2022-13	score,teams,date	OK	Official league website
Kvindeligaen	2021-2022	KVI-2021-2022-14	score,teams,date	OK	Official league website
Kvindeligaen	2021-2022	KVI-2021-2022-15	score,teams,date	OK	Official league website
Kvindeligaen	2021-2022	KVI-2021-2022-16	score,teams,date	OK	Official league website
Kvindeligaen	2021-2022	KVI-2021-2022-17	score,teams,date	OK	Official league website
Kvindeligaen	2021-2022	KVI-2021-2022-18	score,teams,date	OK	Official league website
Kvindeligaen	2021-2022	KVI-2021-2022-19	score,teams,date	OK	Official league website
Kvindeligaen	2022-2023	KVI-2022-2023-1	score,teams,date	OK	Official league website
Kvindeligaen	2022-2023	KVI-2022-2023-2	score,teams,date	OK	Official league website
Kvindeligaen	2022-2023	KVI-2022-2023-3	score,teams,date	OK	Official league website
Kvindeligaen	2022-2023	KVI-2022-2023-4	score,teams,date	OK	Official league website
Kvindeligaen	2022-2023	KVI-2022-2023-5	score,teams,date	OK	Official league website
Kvindeligaen	2022-2023	KVI-2022-2023-6	score,teams,date	OK	Official league website
Kvindeligaen	2022-2023	KVI-2022-2023-7	score,teams,date	OK	Official league website
Kvindeligaen	2022-2023	KVI-2022-2023-8	score,teams,date	OK	Official league website
Kvindeligaen	2022-2023	KVI-2022-2023-9	score,teams,date	OK	Official league website
Kvindeligaen	2022-2023	KVI-2022-2023-10	score,teams,date	OK	Official league website
Kvindeligaen	2022-2023	KVI-2022-2023-11	score,teams,date	OK	Official league website
Kvindeligaen	2022-2023	KVI-2022-2023-12	score,teams,date	OK	Official league website
Kvindeligaen	2022-2023	KVI-2022-2023-13	score,teams,date	OK	Official league website
Kvindeligaen	2022-2023	KVI-2022-2023-14	score,teams,date	OK	Official league website
Kvindeligaen	2022-2023	KVI-2022-2023-15	score,teams,date	OK	Official league website
Kvindeligaen	2022-2023	KVI-2022-2023-16	score,teams,date	OK	Official league website
Kvindeligaen	2023-2024	KVI-2023-2024-1	score,teams,date	OK	Official league website
Kvindeligaen	2023-2024	KVI-2023-2024-2	score,teams,date	OK	Official league website
Kvindeligaen	2023-2024	KVI-2023-2024-3	score,teams,date	OK	Official league website
Kvindeligaen	2023-2024	KVI-2023-2024-4	score,teams,date	OK	Official league website
Kvindeligaen	2023-2024	KVI-2023-2024-5	score,teams,date	OK	Official league website
Kvindeligaen	2023-2024	KVI-2023-2024-6	score,teams,date	OK	Official league website
Kvindeligaen	2023-2024	KVI-2023-2024-7	score,teams,date	OK	Official league website
Kvindeligaen	2023-2024	KVI-2023-2024-8	score,teams,date	OK	Official league website
Kvindeligaen	2023-2024	KVI-2023-2024-9	score,teams,date	OK	Official league website
Kvindeligaen	2023-2024	KVI-2023-2024-10	score,teams,date	OK	Official league website
Kvindeligaen	2023-2024	KVI-2023-2024-11	score,teams,date	OK	Official league website
Kvindeligaen	2023-2024	KVI-2023-2024-12	score,teams,date	OK	Official league website
Kvindeligaen	2023-2024	KVI-2023-2024-13	score,teams,date	OK	Official league website
Kvindeligaen	2023-2024	KVI-2023-2024-14	score,teams,date	OK	Official league website
Kvindeligaen	2023-2024	KVI-2023-2024-15	score,teams,date	OK	Official league website
Kvindeligaen	2023-2024	KVI-2023-2024-16	score,teams,date	OK	Official league website
Kvindeligaen	2023-2024	KVI-2023-2024-17	score,teams,date	OK	Official league website
Kvindeligaen	2023-2024	KVI-2023-2024-18	score,teams,date	OK	Official league website
Kvindeligaen	2023-2024	KVI-2023-2024-19	score,teams,date	OK	Official league website
Kvindeligaen	2024-2025	KVI-2024-2025-1	score,teams,date	OK	Official league website
Kvindeligaen	2024-2025	KVI-2024-2025-2	score,teams,date	OK	Official league website
Kvindeligaen	2024-2025	KVI-2024-2025-3	score,teams,date	OK	Official league website
Kvindeligaen	2024-2025	KVI-2024-2025-4	score,teams,date	OK	Official league website
Kvindeligaen	2024-2025	KVI-2024-2025-5	score,teams,date	OK	Official league website
Kvindeligaen	2024-2025	KVI-2024-2025-6	score,teams,date	OK	Official league website
Kvindeligaen	2024-2025	KVI-2024-2025-7	score,teams,date	OK	Official league website
Kvindeligaen	2024-2025	KVI-2024-2025-8	score,teams,date	OK	Official league website
Kvindeligaen	2024-2025	KVI-2024-2025-9	score,teams,date	OK	Official league website
Kvindeligaen	2024-2025	KVI-2024-2025-10	score,teams,date	OK	Official league website
Kvindeligaen	2024-2025	KVI-2024-2025-11	score,teams,date	OK	Official league website
Kvindeligaen	2024-2025	KVI-2024-2025-12	score,teams,date	OK	Official league website
Kvindeligaen	2024-2025	KVI-2024-2025-13	score,teams,date	OK	Official league website
Kvindeligaen	2024-2025	KVI-2024-2025-14	score,teams,date	OK	Official league website
Kvindeligaen	2024-2025	KVI-2024-2025-15	score,teams,date	OK	Official league website
Kvindeligaen	2024-2025	KVI-2024-2025-16	score,teams,date	OK	Official league website
Kvindeligaen	2024-2025	KVI-2024-2025-17	score,teams,date	OK	Official league website
Kvindeligaen	2024-2025	KVI-2024-2025-18	score,teams,date	OK	Official league website
Kvindeligaen	2024-2025	KVI-2024-2025-19	score,teams,date	OK	Official league website
Butagaz Énergie	2021-2022	BUT-2021-2022-1	score,teams,date	OK	Official league website
Butagaz Énergie	2021-2022	BUT-2021-2022-2	score,teams,date	OK	Official league website
Butagaz Énergie	2021-2022	BUT-2021-2022-3	score,teams,date	OK	Official league website
Butagaz Énergie	2021-2022	BUT-2021-2022-4	score,teams,date	OK	Official league website
Butagaz Énergie	2021-2022	BUT-2021-2022-5	score,teams,date	OK	Official league website
Butagaz Énergie	2021-2022	BUT-2021-2022-6	score,teams,date	OK	Official league website
Butagaz Énergie	2021-2022	BUT-2021-2022-7	score,teams,date	OK	Official league website
Butagaz Énergie	2021-2022	BUT-2021-2022-8	score,teams,date	OK	Official league website
Butagaz Énergie	2021-2022	BUT-2021-2022-9	score,teams,date	OK	Official league website
Butagaz Énergie	2021-2022	BUT-2021-2022-10	score,teams,date	OK	Official league website
Butagaz Énergie	2021-2022	BUT-2021-2022-11	score,teams,date	OK	Official league website
Butagaz Énergie	2021-2022	BUT-2021-2022-12	score,teams,date	OK	Official league website
Butagaz Énergie	2021-2022	BUT-2021-2022-13	score,teams,date	OK	Official league website
Butagaz Énergie	2021-2022	BUT-2021-2022-14	score,teams,date	OK	Official league website
Butagaz Énergie	2021-2022	BUT-2021-2022-15	score,teams,date	OK	Official league website
Butagaz Énergie	2021-2022	BUT-2021-2022-16	score,teams,date	OK	Official league website
Butagaz Énergie	2021-2022	BUT-2021-2022-17	score,teams,date	OK	Official league website
Butagaz Énergie	2021-2022	BUT-2021-2022-18	score,teams,date	OK	Official league website
Butagaz Énergie	2021-2022	BUT-2021-2022-19	score,teams,date	OK	Official league website
Butagaz Énergie	2022-2023	BUT-2022-2023-1	score,teams,date	OK	Official league website
Butagaz Énergie	2022-2023	BUT-2022-2023-2	score,teams,date	OK	Official league website
Butagaz Énergie	2022-2023	BUT-2022-2023-3	score,teams,date	OK	Official league website
Butagaz Énergie	2022-2023	BUT-2022-2023-4	score,teams,date	OK	Official league website
Butagaz Énergie	2022-2023	BUT-2022-2023-5	score,teams,date	OK	Official league website
Butagaz Énergie	2022-2023	BUT-2022-2023-6	score,teams,date	OK	Official league website
Butagaz Énergie	2022-2023	BUT-2022-2023-7	score,teams,date	OK	Official league website
Butagaz Énergie	2022-2023	BUT-2022-2023-8	score,teams,date	OK	Official league website
Butagaz Énergie	2022-2023	BUT-2022-2023-9	score,teams,date	OK	Official league website
Butagaz Énergie	2022-2023	BUT-2022-2023-10	score,teams,date	OK	Official league website
Butagaz Énergie	2022-2023	BUT-2022-2023-11	score,teams,date	OK	Official league website
Butagaz Énergie	2022-2023	BUT-2022-2023-12	score,teams,date	OK	Official league website
Butagaz Énergie	2022-2023	BUT-2022-2023-13	score,teams,date	OK	Official league website
Butagaz Énergie	2022-2023	BUT-2022-2023-14	score,teams,date	OK	Official league website
Butagaz Énergie	2022-2023	BUT-2022-2023-15	score,teams,date	OK	Official league website
Butagaz Énergie	2022-2023	BUT-2022-2023-16	score,teams,date	OK	Official league website
Butagaz Énergie	2023-2024	BUT-2023-2024-1	score,teams,date	OK	Official league website
Butagaz Énergie	2023-2024	BUT-2023-2024-2	score,teams,date	OK	Official league website
Butagaz Énergie	2023-2024	BUT-2023-2024-3	score,teams,date	OK	Official league website
Butagaz Énergie	2023-2024	BUT-2023-2024-4	score,teams,date	OK	Official league website
Butagaz Énergie	2023-2024	BUT-2023-2024-5	score,teams,date	OK	Official league website
Butagaz Énergie	2023-2024	BUT-2023-2024-6	score,teams,date	OK	Official league website
Butagaz Énergie	2023-2024	BUT-2023-2024-7	score,teams,date	OK	Official league website
Butagaz Énergie	2023-2024	BUT-2023-2024-8	score,teams,date	OK	Official league website
Butagaz Énergie	2023-2024	BUT-2023-2024-9	score,teams,date	OK	Official league website
Butagaz Énergie	2023-2024	BUT-2023-2024-10	score,teams,date	OK	Official league website
Butagaz Énergie	2023-2024	BUT-2023-2024-11	score,teams,date	OK	Official league website
Butagaz Énergie	2023-2024	BUT-2023-2024-12	score,teams,date	OK	Official league website
Butagaz Énergie	2023-2024	BUT-2023-2024-13	score,teams,date	OK	Official league website
Butagaz Énergie	2023-2024	BUT-2023-2024-14	score,teams,date	OK	Official league website
Butagaz Énergie	2023-2024	BUT-2023-2024-15	score,teams,date	OK	Official league website
Butagaz Énergie	2023-2024	BUT-2023-2024-16	score,teams,date	OK	Official league website
Butagaz Énergie	2023-2024	BUT-2023-2024-17	score,teams,date	OK	Official league website
Butagaz Énergie	2023-2024	BUT-2023-2024-18	score,teams,date	OK	Official league website
Butagaz Énergie	2023-2024	BUT-2023-2024-19	score,teams,date	OK	Official league website
Butagaz Énergie	2024-2025	BUT-2024-2025-1	score,teams,date	OK	Official league website
Butagaz Énergie	2024-2025	BUT-2024-2025-2	score,teams,date	OK	Official league website
Butagaz Énergie	2024-2025	BUT-2024-2025-3	score,teams,date	OK	Official league website
Butagaz Énergie	2024-2025	BUT-2024-2025-4	score,teams,date	OK	Official league website
Butagaz Énergie	2024-2025	BUT-2024-2025-5	score,teams,date	OK	Official league website
Butagaz Énergie	2024-2025	BUT-2024-2025-6	score,teams,date	OK	Official league website
Butagaz Énergie	2024-2025	BUT-2024-2025-7	score,teams,date	OK	Official league website
Butagaz Énergie	2024-2025	BUT-2024-2025-8	score,teams,date	OK	Official league website
Butagaz Énergie	2024-2025	BUT-2024-2025-9	score,teams,date	OK	Official league website
Butagaz Énergie	2024-2025	BUT-2024-2025-10	score,teams,date	OK	Official league website
Butagaz Énergie	2024-2025	BUT-2024-2025-11	score,teams,date	OK	Official league website
Butagaz Énergie	2024-2025	BUT-2024-2025-12	score,teams,date	OK	Official league website
Butagaz Énergie	2024-2025	BUT-2024-2025-13	score,teams,date	OK	Official league website
Butagaz Énergie	2024-2025	BUT-2024-2025-14	score,teams,date	OK	Official league website
Butagaz Énergie	2024-2025	BUT-2024-2025-15	score,teams,date	OK	Official league website
Butagaz Énergie	2024-2025	BUT-2024-2025-16	score,teams,date	OK	Official league website
Butagaz Énergie	2024-2025	BUT-2024-2025-17	score,teams,date	OK	Official league website
Butagaz Énergie	2024-2025	BUT-2024-2025-18	score,teams,date	OK	Official league website
Butagaz Énergie	2024-2025	BUT-2024-2025-19	score,teams,date	OK	Official league website
Bundesliga	2021-2022	BUN-2021-2022-1	score,teams,date	OK	Official league website
Bundesliga	2021-2022	BUN-2021-2022-2	score,teams,date	OK	Official league website
Bundesliga	2021-2022	BUN-2021-2022-3	score,teams,date	OK	Official league website
Bundesliga	2021-2022	BUN-2021-2022-4	score,teams,date	OK	Official league website
Bundesliga	2021-2022	BUN-2021-2022-5	score,teams,date	OK	Official league website
Bundesliga	2021-2022	BUN-2021-2022-6	score,teams,date	OK	Official league website
Bundesliga	2021-2022	BUN-2021-2022-7	score,teams,date	OK	Official league website
Bundesliga	2021-2022	BUN-2021-2022-8	score,teams,date	OK	Official league website
Bundesliga	2021-2022	BUN-2021-2022-9	score,teams,date	OK	Official league website
Bundesliga	2021-2022	BUN-2021-2022-10	score,teams,date	OK	Official league website
Bundesliga	2021-2022	BUN-2021-2022-11	score,teams,date	OK	Official league website
Bundesliga	2021-2022	BUN-2021-2022-12	score,teams,date	OK	Official league website
Bundesliga	2021-2022	BUN-2021-2022-13	score,teams,date	OK	Official league website
Bundesliga	2021-2022	BUN-2021-2022-14	score,teams,date	OK	Official league website
Bundesliga	2021-2022	BUN-2021-2022-15	score,teams,date	OK	Official league website
Bundesliga	2021-2022	BUN-2021-2022-16	score,teams,date	OK	Official league website
Bundesliga	2021-2022	BUN-2021-2022-17	score,teams,date	OK	Official league website
Bundesliga	2021-2022	BUN-2021-2022-18	score,teams,date	OK	Official league website
Bundesliga	2021-2022	BUN-2021-2022-19	score,teams,date	OK	Official league website
Bundesliga	2022-2023	BUN-2022-2023-1	score,teams,date	OK	Official league website
Bundesliga	2022-2023	BUN-2022-2023-2	score,teams,date	OK	Official league website
Bundesliga	2022-2023	BUN-2022-2023-3	score,teams,date	OK	Official league website
Bundesliga	2022-2023	BUN-2022-2023-4	score,teams,date	OK	Official league website
Bundesliga	2022-2023	BUN-2022-2023-5	score,teams,date	OK	Official league website
Bundesliga	2022-2023	BUN-2022-2023-6	score,teams,date	OK	Official league website
Bundesliga	2022-2023	BUN-2022-2023-7	score,teams,date	OK	Official league website
Bundesliga	2022-2023	BUN-2022-2023-8	score,teams,date	OK	Official league website
Bundesliga	2022-2023	BUN-2022-2023-9	score,teams,date	OK	Official league website
Bundesliga	2022-2023	BUN-2022-2023-10	score,teams,date	OK	Official league website
Bundesliga	2022-2023	BUN-2022-2023-11	score,teams,date	OK	Official league website
Bundesliga	2022-2023	BUN-2022-2023-12	score,teams,date	OK	Official league website
Bundesliga	2022-2023	BUN-2022-2023-13	score,teams,date	OK	Official league website
Bundesliga	2022-2023	BUN-2022-2023-14	score,teams,date	OK	Official league website
Bundesliga	2022-2023	BUN-2022-2023-15	score,teams,date	OK	Official league website
Bundesliga	2022-2023	BUN-2022-2023-16	score,teams,date	OK	Official league website
Bundesliga	2022-2023	BUN-2022-2023-17	score,teams,date	OK	Official league website
Bundesliga	2022-2023	BUN-2022-2023-18	score,teams,date	OK	Official league website
Bundesliga	2022-2023	BUN-2022-2023-19	score,teams,date	OK	Official league website
Bundesliga	2023-2024	BUN-2023-2024-1	score,teams,date	OK	Official league website
Bundesliga	2023-2024	BUN-2023-2024-2	score,teams,date	OK	Official league website
Bundesliga	2023-2024	BUN-2023-2024-3	score,teams,date	OK	Official league website
Bundesliga	2023-2024	BUN-2023-2024-4	score,teams,date	OK	Official league website
Bundesliga	2023-2024	BUN-2023-2024-5	score,teams,date	OK	Official league website
Bundesliga	2023-2024	BUN-2023-2024-6	score,teams,date	OK	Official league website
Bundesliga	2023-2024	BUN-2023-2024-7	score,teams,date	OK	Official league website
Bundesliga	2023-2024	BUN-2023-2024-8	score,teams,date	OK	Official league website
Bundesliga	2023-2024	BUN-2023-2024-9	score,teams,date	OK	Official league website
Bundesliga	2023-2024	BUN-2023-2024-10	score,teams,date	OK	Official league website
Bundesliga	2023-2024	BUN-2023-2024-11	score,teams,date	OK	Official league website
Bundesliga	2023-2024	BUN-2023-2024-12	score,teams,date	OK	Official league website
Bundesliga	2023-2024	BUN-2023-2024-13	score,teams,date	OK	Official league website
Bundesliga	2023-2024	BUN-2023-2024-14	score,teams,date	OK	Official league website
Bundesliga	2023-2024	BUN-2023-2024-15	score,teams,date	OK	Official league website
Bundesliga	2023-2024	BUN-2023-2024-16	score,teams,date	OK	Official league website
Bundesliga	2023-2024	BUN-2023-2024-17	score,teams,date	OK	Official league website
Bundesliga	2023-2024	BUN-2023-2024-18	score,teams,date	OK	Official league website
Bundesliga	2023-2024	BUN-2023-2024-19	score,teams,date	OK	Official league website
Bundesliga	2024-2025	BUN-2024-2025-1	score,teams,date	OK	Official league website
Bundesliga	2024-2025	BUN-2024-2025-2	score,teams,date	OK	Official league website
Bundesliga	2024-2025	BUN-2024-2025-3	score,teams,date	OK	Official league website
Bundesliga	2024-2025	BUN-2024-2025-4	score,teams,date	OK	Official league website
Bundesliga	2024-2025	BUN-2024-2025-5	score,teams,date	OK	Official league website
Bundesliga	2024-2025	BUN-2024-2025-6	score,teams,date	OK	Official league website
Bundesliga	2024-2025	BUN-2024-2025-7	score,teams,date	OK	Official league website
Bundesliga	2024-2025	BUN-2024-2025-8	score,teams,date	OK	Official league website
Bundesliga	2024-2025	BUN-2024-2025-9	score,teams,date	OK	Official league website
Bundesliga	2024-2025	BUN-2024-2025-10	score,teams,date	OK	Official league website
Bundesliga	2024-2025	BUN-2024-2025-11	score,teams,date	OK	Official league website
Bundesliga	2024-2025	BUN-2024-2025-12	score,teams,date	OK	Official league website
Bundesliga	2024-2025	BUN-2024-2025-13	score,teams,date	OK	Official league website
Bundesliga	2024-2025	BUN-2024-2025-14	score,teams,date	OK	Official league website
NB I	2021-2022	NB -2021-2022-1	score,teams,date	OK	Official league website
NB I	2021-2022	NB -2021-2022-2	score,teams,date	OK	Official league website
NB I	2021-2022	NB -2021-2022-3	score,teams,date	OK	Official league website
NB I	2021-2022	NB -2021-2022-4	score,teams,date	OK	Official league website
NB I	2021-2022	NB -2021-2022-5	score,teams,date	OK	Official league website
NB I	2021-2022	NB -2021-2022-6	score,teams,date	OK	Official league website
NB I	2021-2022	NB -2021-2022-7	score,teams,date	OK	Official league website
NB I	2021-2022	NB -2021-2022-8	score,teams,date	OK	Official league website
NB I	2021-2022	NB -2021-2022-9	score,teams,date	OK	Official league website
NB I	2021-2022	NB -2021-2022-10	score,teams,date	OK	Official league website
NB I	2021-2022	NB -2021-2022-11	score,teams,date	OK	Official league website
NB I	2021-2022	NB -2021-2022-12	score,teams,date	OK	Official league website
NB I	2021-2022	NB -2021-2022-13	score,teams,date	OK	Official league website
NB I	2021-2022	NB -2021-2022-14	score,teams,date	OK	Official league website
NB I	2021-2022	NB -2021-2022-15	score,teams,date	OK	Official league website
NB I	2021-2022	NB -2021-2022-16	score,teams,date	OK	Official league website
NB I	2021-2022	NB -2021-2022-17	score,teams,date	OK	Official league website
NB I	2021-2022	NB -2021-2022-18	score,teams,date	OK	Official league website
NB I	2021-2022	NB -2021-2022-19	score,teams,date	OK	Official league website
NB I	2022-2023	NB -2022-2023-1	score,teams,date	OK	Official league website
NB I	2022-2023	NB -2022-2023-2	score,teams,date	OK	Official league website
NB I	2022-2023	NB -2022-2023-3	score,teams,date	OK	Official league website
NB I	2022-2023	NB -2022-2023-4	score,teams,date	OK	Official league website
NB I	2022-2023	NB -2022-2023-5	score,teams,date	OK	Official league website
NB I	2022-2023	NB -2022-2023-6	score,teams,date	OK	Official league website
NB I	2022-2023	NB -2022-2023-7	score,teams,date	OK	Official league website
NB I	2022-2023	NB -2022-2023-8	score,teams,date	OK	Official league website
NB I	2022-2023	NB -2022-2023-9	score,teams,date	OK	Official league website
NB I	2022-2023	NB -2022-2023-10	score,teams,date	OK	Official league website
NB I	2022-2023	NB -2022-2023-11	score,teams,date	OK	Official league website
NB I	2022-2023	NB -2022-2023-12	score,teams,date	OK	Official league website
NB I	2022-2023	NB -2022-2023-13	score,teams,date	OK	Official league website
NB I	2022-2023	NB -2022-2023-14	score,teams,date	OK	Official league website
NB I	2022-2023	NB -2022-2023-15	score,teams,date	OK	Official league website
NB I	2022-2023	NB -2022-2023-16	score,teams,date	OK	Official league website
NB I	2022-2023	NB -2022-2023-17	score,teams,date	OK	Official league website
NB I	2022-2023	NB -2022-2023-18	score,teams,date	OK	Official league website
NB I	2022-2023	NB -2022-2023-19	score,teams,date	OK	Official league website
NB I	2023-2024	NB -2023-2024-1	score,teams,date	OK	Official league website
NB I	2023-2024	NB -2023-2024-2	score,teams,date	OK	Official league website
NB I	2023-2024	NB -2023-2024-3	score,teams,date	OK	Official league website
NB I	2023-2024	NB -2023-2024-4	score,teams,date	OK	Official league website
NB I	2023-2024	NB -2023-2024-5	score,teams,date	OK	Official league website
NB I	2023-2024	NB -2023-2024-6	score,teams,date	OK	Official league website
NB I	2023-2024	NB -2023-2024-7	score,teams,date	OK	Official league website
NB I	2023-2024	NB -2023-2024-8	score,teams,date	OK	Official league website
NB I	2023-2024	NB -2023-2024-9	score,teams,date	OK	Official league website
NB I	2023-2024	NB -2023-2024-10	score,teams,date	OK	Official league website
NB I	2023-2024	NB -2023-2024-11	score,teams,date	OK	Official league website
NB I	2023-2024	NB -2023-2024-12	score,teams,date	OK	Official league website
NB I	2023-2024	NB -2023-2024-13	score,teams,date	OK	Official league website
NB I	2023-2024	NB -2023-2024-14	score,teams,date	OK	Official league website
NB I	2023-2024	NB -2023-2024-15	score,teams,date	OK	Official league website
NB I	2023-2024	NB -2023-2024-16	score,teams,date	OK	Official league website
NB I	2023-2024	NB -2023-2024-17	score,teams,date	OK	Official league website
NB I	2023-2024	NB -2023-2024-18	score,teams,date	OK	Official league website
NB I	2023-2024	NB -2023-2024-19	score,teams,date	OK	Official league website
NB I	2024-2025	NB -2024-2025-1	score,teams,date	OK	Official league website
NB I	2024-2025	NB -2024-2025-2	score,teams,date	OK	Official league website
NB I	2024-2025	NB -2024-2025-3	score,teams,date	OK	Official league website
NB I	2024-2025	NB -2024-2025-4	score,teams,date	OK	Official league website
NB I	2024-2025	NB -2024-2025-5	score,teams,date	OK	Official league website
NB I	2024-2025	NB -2024-2025-6	score,teams,date	OK	Official league website
NB I	2024-2025	NB -2024-2025-7	score,teams,date	OK	Official league website
NB I	2024-2025	NB -2024-2025-8	score,teams,date	OK	Official league website
NB I	2024-2025	NB -2024-2025-9	score,teams,date	OK	Official league website
NB I	2024-2025	NB -2024-2025-10	score,teams,date	OK	Official league website
NB I	2024-2025	NB -2024-2025-11	score,teams,date	OK	Official league website
NB I	2024-2025	NB -2024-2025-12	score,teams,date	OK	Official league website
NB I	2024-2025	NB -2024-2025-13	score,teams,date	OK	Official league website
NB I	2024-2025	NB -2024-2025-14	score,teams,date	OK	Official league website
NB I	2024-2025	NB -2024-2025-15	score,teams,date	OK	Official league website
NB I	2024-2025	NB -2024-2025-16	score,teams,date	OK	Official league website
NB I	2024-2025	NB -2024-2025-17	score,teams,date	OK	Official league website
NB I	2024-2025	NB -2024-2025-18	score,teams,date	OK	Official league website
NB I	2024-2025	NB -2024-2025-19	score,teams,date	OK	Official league website
REMA 1000	2021-2022	REM-2021-2022-1	score,teams,date	OK	Official league website
REMA 1000	2021-2022	REM-2021-2022-2	score,teams,date	OK	Official league website
REMA 1000	2021-2022	REM-2021-2022-3	score,teams,date	OK	Official league website
REMA 1000	2021-2022	REM-2021-2022-4	score,teams,date	OK	Official league website
REMA 1000	2021-2022	REM-2021-2022-5	score,teams,date	OK	Official league website
REMA 1000	2021-2022	REM-2021-2022-6	score,teams,date	OK	Official league website
REMA 1000	2021-2022	REM-2021-2022-7	score,teams,date	OK	Official league website
REMA 1000	2021-2022	REM-2021-2022-8	score,teams,date	OK	Official league website
REMA 1000	2021-2022	REM-2021-2022-9	score,teams,date	OK	Official league website
REMA 1000	2021-2022	REM-2021-2022-10	score,teams,date	OK	Official league website
REMA 1000	2021-2022	REM-2021-2022-11	score,teams,date	OK	Official league website
REMA 1000	2021-2022	REM-2021-2022-12	score,teams,date	OK	Official league website
REMA 1000	2021-2022	REM-2021-2022-13	score,teams,date	OK	Official league website
REMA 1000	2021-2022	REM-2021-2022-14	score,teams,date	OK	Official league website
REMA 1000	2021-2022	REM-2021-2022-15	score,teams,date	OK	Official league website
REMA 1000	2021-2022	REM-2021-2022-16	score,teams,date	OK	Official league website
REMA 1000	2021-2022	REM-2021-2022-17	score,teams,date	OK	Official league website
REMA 1000	2021-2022	REM-2021-2022-18	score,teams,date	OK	Official league website
REMA 1000	2021-2022	REM-2021-2022-19	score,teams,date	OK	Official league website
REMA 1000	2022-2023	REM-2022-2023-1	score,teams,date	OK	Official league website
REMA 1000	2022-2023	REM-2022-2023-2	score,teams,date	OK	Official league website
REMA 1000	2022-2023	REM-2022-2023-3	score,teams,date	OK	Official league website
REMA 1000	2022-2023	REM-2022-2023-4	score,teams,date	OK	Official league website
REMA 1000	2022-2023	REM-2022-2023-5	score,teams,date	OK	Official league website
REMA 1000	2022-2023	REM-2022-2023-6	score,teams,date	OK	Official league website
REMA 1000	2022-2023	REM-2022-2023-7	score,teams,date	OK	Official league website
REMA 1000	2022-2023	REM-2022-2023-8	score,teams,date	OK	Official league website
REMA 1000	2022-2023	REM-2022-2023-9	score,teams,date	OK	Official league website
REMA 1000	2022-2023	REM-2022-2023-10	score,teams,date	OK	Official league website
REMA 1000	2022-2023	REM-2022-2023-11	score,teams,date	OK	Official league website
REMA 1000	2022-2023	REM-2022-2023-12	score,teams,date	OK	Official league website
REMA 1000	2022-2023	REM-2022-2023-13	score,teams,date	OK	Official league website
REMA 1000	2022-2023	REM-2022-2023-14	score,teams,date	OK	Official league website
REMA 1000	2023-2024	REM-2023-2024-1	score,teams,date	OK	Official league website
REMA 1000	2023-2024	REM-2023-2024-2	score,teams,date	OK	Official league website
REMA 1000	2023-2024	REM-2023-2024-3	score,teams,date	OK	Official league website
REMA 1000	2023-2024	REM-2023-2024-4	score,teams,date	OK	Official league website
REMA 1000	2023-2024	REM-2023-2024-5	score,teams,date	OK	Official league website
REMA 1000	2023-2024	REM-2023-2024-6	score,teams,date	OK	Official league website
REMA 1000	2023-2024	REM-2023-2024-7	score,teams,date	OK	Official league website
REMA 1000	2023-2024	REM-2023-2024-8	score,teams,date	OK	Official league website
REMA 1000	2023-2024	REM-2023-2024-9	score,teams,date	OK	Official league website
REMA 1000	2023-2024	REM-2023-2024-10	score,teams,date	OK	Official league website
REMA 1000	2023-2024	REM-2023-2024-11	score,teams,date	OK	Official league website
REMA 1000	2023-2024	REM-2023-2024-12	score,teams,date	OK	Official league website
REMA 1000	2023-2024	REM-2023-2024-13	score,teams,date	OK	Official league website
REMA 1000	2023-2024	REM-2023-2024-14	score,teams,date	OK	Official league website
REMA 1000	2023-2024	REM-2023-2024-15	score,teams,date	OK	Official league website
REMA 1000	2023-2024	REM-2023-2024-16	score,teams,date	OK	Official league website
REMA 1000	2023-2024	REM-2023-2024-17	score,teams,date	OK	Official league website
REMA 1000	2023-2024	REM-2023-2024-18	score,teams,date	OK	Official league website
REMA 1000	2023-2024	REM-2023-2024-19	score,teams,date	OK	Official league website
REMA 1000	2024-2025	REM-2024-2025-1	score,teams,date	OK	Official league website
REMA 1000	2024-2025	REM-2024-2025-2	score,teams,date	OK	Official league website
REMA 1000	2024-2025	REM-2024-2025-3	score,teams,date	OK	Official league website
REMA 1000	2024-2025	REM-2024-2025-4	score,teams,date	OK	Official league website
REMA 1000	2024-2025	REM-2024-2025-5	score,teams,date	OK	Official league website
REMA 1000	2024-2025	REM-2024-2025-6	score,teams,date	OK	Official league website
REMA 1000	2024-2025	REM-2024-2025-7	score,teams,date	OK	Official league website
REMA 1000	2024-2025	REM-2024-2025-8	score,teams,date	OK	Official league website
REMA 1000	2024-2025	REM-2024-2025-9	score,teams,date	OK	Official league website
REMA 1000	2024-2025	REM-2024-2025-10	score,teams,date	OK	Official league website
REMA 1000	2024-2025	REM-2024-2025-11	score,teams,date	OK	Official league website
REMA 1000	2024-2025	REM-2024-2025-12	score,teams,date	OK	Official league website
REMA 1000	2024-2025	REM-2024-2025-13	score,teams,date	OK	Official league website
REMA 1000	2024-2025	REM-2024-2025-14	score,teams,date	OK	Official league website
REMA 1000	2024-2025	REM-2024-2025-15	score,teams,date	OK	Official league website
REMA 1000	2024-2025	REM-2024-2025-16	score,teams,date	OK	Official league website
Liga Nationala	2021-2022	LIG-2021-2022-1	score,teams,date	OK	Official league website
Liga Nationala	2021-2022	LIG-2021-2022-2	score,teams,date	OK	Official league website
Liga Nationala	2021-2022	LIG-2021-2022-3	score,teams,date	OK	Official league website
Liga Nationala	2021-2022	LIG-2021-2022-4	score,teams,date	OK	Official league website
Liga Nationala	2021-2022	LIG-2021-2022-5	score,teams,date	OK	Official league website
Liga Nationala	2021-2022	LIG-2021-2022-6	score,teams,date	OK	Official league website
Liga Nationala	2021-2022	LIG-2021-2022-7	score,teams,date	OK	Official league website
Liga Nationala	2021-2022	LIG-2021-2022-8	score,teams,date	OK	Official league website
Liga Nationala	2021-2022	LIG-2021-2022-9	score,teams,date	OK	Official league website
Liga Nationala	2021-2022	LIG-2021-2022-10	score,teams,date	OK	Official league website
Liga Nationala	2021-2022	LIG-2021-2022-11	score,teams,date	OK	Official league website
Liga Nationala	2021-2022	LIG-2021-2022-12	score,teams,date	OK	Official league website
Liga Nationala	2021-2022	LIG-2021-2022-13	score,teams,date	OK	Official league website
Liga Nationala	2021-2022	LIG-2021-2022-14	score,teams,date	OK	Official league website
Liga Nationala	2021-2022	LIG-2021-2022-15	score,teams,date	OK	Official league website
Liga Nationala	2021-2022	LIG-2021-2022-16	score,teams,date	OK	Official league website
Liga Nationala	2021-2022	LIG-2021-2022-17	score,teams,date	OK	Official league website
Liga Nationala	2021-2022	LIG-2021-2022-18	score,teams,date	OK	Official league website
Liga Nationala	2021-2022	LIG-2021-2022-19	score,teams,date	OK	Official league website
Liga Nationala	2022-2023	LIG-2022-2023-1	score,teams,date	OK	Official league website
Liga Nationala	2022-2023	LIG-2022-2023-2	score,teams,date	OK	Official league website
Liga Nationala	2022-2023	LIG-2022-2023-3	score,teams,date	OK	Official league website
Liga Nationala	2022-2023	LIG-2022-2023-4	score,teams,date	OK	Official league website
Liga Nationala	2022-2023	LIG-2022-2023-5	score,teams,date	OK	Official league website
Liga Nationala	2022-2023	LIG-2022-2023-6	score,teams,date	OK	Official league website
Liga Nationala	2022-2023	LIG-2022-2023-7	score,teams,date	OK	Official league website
Liga Nationala	2022-2023	LIG-2022-2023-8	score,teams,date	OK	Official league website
Liga Nationala	2022-2023	LIG-2022-2023-9	score,teams,date	OK	Official league website
Liga Nationala	2022-2023	LIG-2022-2023-10	score,teams,date	OK	Official league website
Liga Nationala	2022-2023	LIG-2022-2023-11	score,teams,date	OK	Official league website
Liga Nationala	2022-2023	LIG-2022-2023-12	score,teams,date	OK	Official league website
Liga Nationala	2022-2023	LIG-2022-2023-13	score,teams,date	OK	Official league website
Liga Nationala	2022-2023	LIG-2022-2023-14	score,teams,date	OK	Official league website
Liga Nationala	2022-2023	LIG-2022-2023-15	score,teams,date	OK	Official league website
Liga Nationala	2022-2023	LIG-2022-2023-16	score,teams,date	OK	Official league website
Liga Nationala	2022-2023	LIG-2022-2023-17	score,teams,date	OK	Official league website
Liga Nationala	2022-2023	LIG-2022-2023-18	score,teams,date	OK	Official league website
Liga Nationala	2022-2023	LIG-2022-2023-19	score,teams,date	OK	Official league website
Liga Nationala	2023-2024	LIG-2023-2024-1	score,teams,date	OK	Official league website
Liga Nationala	2023-2024	LIG-2023-2024-2	score,teams,date	OK	Official league website
Liga Nationala	2023-2024	LIG-2023-2024-3	score,teams,date	OK	Official league website
Liga Nationala	2023-2024	LIG-2023-2024-4	score,teams,date	OK	Official league website
Liga Nationala	2023-2024	LIG-2023-2024-5	score,teams,date	OK	Official league website
Liga Nationala	2023-2024	LIG-2023-2024-6	score,teams,date	OK	Official league website
Liga Nationala	2023-2024	LIG-2023-2024-7	score,teams,date	OK	Official league website
Liga Nationala	2023-2024	LIG-2023-2024-8	score,teams,date	OK	Official league website
Liga Nationala	2023-2024	LIG-2023-2024-9	score,teams,date	OK	Official league website
Liga Nationala	2023-2024	LIG-2023-2024-10	score,teams,date	OK	Official league website
Liga Nationala	2023-2024	LIG-2023-2024-11	score,teams,date	OK	Official league website
Liga Nationala	2023-2024	LIG-2023-2024-12	score,teams,date	OK	Official league website
Liga Nationala	2023-2024	LIG-2023-2024-13	score,teams,date	OK	Official league website
Liga Nationala	2023-2024	LIG-2023-2024-14	score,teams,date	OK	Official league website
Liga Nationala	2023-2024	LIG-2023-2024-15	score,teams,date	OK	Official league website
Liga Nationala	2023-2024	LIG-2023-2024-16	score,teams,date	OK	Official league website
Liga Nationala	2023-2024	LIG-2023-2024-17	score,teams,date	OK	Official league website
Liga Nationala	2023-2024	LIG-2023-2024-18	score,teams,date	OK	Official league website
Liga Nationala	2023-2024	LIG-2023-2024-19	score,teams,date	OK	Official league website
Liga Nationala	2024-2025	LIG-2024-2025-1	score,teams,date	OK	Official league website
Liga Nationala	2024-2025	LIG-2024-2025-2	score,teams,date	OK	Official league website
Liga Nationala	2024-2025	LIG-2024-2025-3	score,teams,date	OK	Official league website
Liga Nationala	2024-2025	LIG-2024-2025-4	score,teams,date	OK	Official league website
Liga Nationala	2024-2025	LIG-2024-2025-5	score,teams,date	OK	Official league website
Liga Nationala	2024-2025	LIG-2024-2025-6	score,teams,date	OK	Official league website
Liga Nationala	2024-2025	LIG-2024-2025-7	score,teams,date	OK	Official league website
Liga Nationala	2024-2025	LIG-2024-2025-8	score,teams,date	OK	Official league website
Liga Nationala	2024-2025	LIG-2024-2025-9	score,teams,date	OK	Official league website
Liga Nationala	2024-2025	LIG-2024-2025-10	score,teams,date	OK	Official league website
Liga Nationala	2024-2025	LIG-2024-2025-11	score,teams,date	OK	Official league website
Liga Nationala	2024-2025	LIG-2024-2025-12	score,teams,date	OK	Official league website
Liga Nationala	2024-2025	LIG-2024-2025-13	score,teams,date	OK	Official league website
Liga Nationala	2024-2025	LIG-2024-2025-14	score,teams,date	OK	Official league website
Liga Nationala	2024-2025	LIG-2024-2025-15	score,teams,date	OK	Official league website
Liga Nationala	2024-2025	LIG-2024-2025-16	score,teams,date	OK	Official league website
