# Supplementary material for: The women's side of home advantage: comparative analysis in the top seven handball leagues
Source: Front Sports Act Living. 2026 Apr 24;8:1798630. doi: 10.3389/fspor.2026.1798630 (PMC13155081; doi:10.3389/fspor.2026.1798630)
Supplement: Supplementary file 1 [file Datasheet1.zip › supplementary_materials/verification_protocol.txt]

Verification Protocol for match data (summary)
---------------------------------------------
Purpose: Ensure data accuracy for aggregated team-season metrics derived from match records.

Primary sources: Official league websites and national federation match pages for each league.
Aggregator used: flashscore.es (for bulk extraction), used only as an initial aggregator.

Sampling frame for verification:
 - For each league-season, all recorded matches used to compute team-season aggregates were indexed.
 - A random sample representing 10% of matches per league-season was drawn.
 - Randomization: Python's random.sample with seed=2025 was used to ensure reproducibility.
 - For leagues with fewer than 50 matches in a season, at least 10 matches were checked (floor to 10).

Fields verified per match:
 - Match date
 - Home team and Away team
 - Final score (home-away)
 - Venue (when available)

Verification steps:
 1. Extract bulk data from flashscore into a working table.
 2. For each league-season, generate the random sample using the seeded RNG.
 3. For each sampled match, compare fields against the official league match report page.
 4. If discrepancy found, consult a second authoritative source (other federation page or archived boxscore).
 5. Record discrepancy and resolution in verification log (Supplementary file: verification_log.csv).
 6. If systematic discrepancies (>0.5% of sampled matches) are observed, perform full re-check for that league-season.

Reported outcome in manuscript:
 - A 10% random sample was checked per league-season with seed 2025; no substantive discrepancies were found for the key fields used to compute HA and HW.
 - Detailed verification log is provided in Supplementary materials (verification_log.csv).

Notes:
 - This protocol is intended for replication by reviewers and readers using the provided script and seed.
 - Full match-level dataset and code for random sampling are provided in the Supplementary repository.
